# Supplementary material for: Stillbirth incidence and determinants in a tertiary health facility in the Volta Region of Ghana
Source: PLoS One. 2023 Dec 21;18(12):e0296076. doi: 10.1371/journal.pone.0296076 (PMC10734929; doi:10.1371/journal.pone.0296076)
Supplement: S1 Dataset — (XLSX) [file pone.0296076.s002.xlsx]

## Sheet: SPSS Stillbirths-cleaned-valida
CODE	AGE4	AGEGROUPED	AGEGP2	AGEGP3	AGEGP4	AGEGP5	AGEGPJOSEPH	AGELAST	EDUCATION5	EDUCATIONGROUPED	EDUGP2	EDUGP3	OCCUPATION6	OCCUPATIONGROUPED	OCCUPGP2	OCCUPGP3	OCCUJOSEPH	MARITALSTATUS7	MARITALSTATUSGROUPED	MARITALGP2	RESIDENCE10	RESIDENCEGROUPED	RESIDEJOSEPH	WHOMLIVEDWITH11	WHOMLIVEDWITHGROUPED	WHOMLIOVEDGROUPED2	BORNEFINANCE12	BORNEFINANCEGROUPED	FINANCERESPGROUPED2	PARITY13	PARITYGROUPED	PARITYGP2	PREVIOUSPRETERM15	ANCBOOKING20	ANCVISIT21	ANCGROUPED	SCD23	SCDGP	HYPERTENSION24	HPTGP	HYPERTENSIONTYPE25	HPTTYPE2	DM26	DMGROUPED	ANAEMIA28	ANAEMIAGP	ANAEMIATYPE29	ANAEMIAGP2	ANAEMGP3
264	17	1	1	1	1	1	1	1	JHS	2	1	1	student	2	1	3	0	single	1	1	mafi kumase	1	1	mother	#NULL!	#NULL!	mother	3	#NULL!	0	0	0	NA	14-22	> 4	2		#NULL!	no	2	NA	#NULL!	no	2	no	2	NA	0	2
443	28	3	2	2	2	3	3	1	tertiary	4	2	3	Midwife	6	2	4	2	married	2	3	CK Road Ho	2	2	alone	#NULL!	#NULL!	husband	2	#NULL!	0	0	0	NA	≤13	> 4	2	no	2	no	2	NA	#NULL!	no	2	no	2	NA	0	2
306	26	3	2	2	2	3	3	1	SHS	3	2	2	trading	4	2	2	1	married	2	3	Adaklu	1	2	husband	#NULL!	#NULL!	husband	2	#NULL!	1	1	1	no	14-22	> 4	2		#NULL!	no	2	NA	#NULL!	no	2		#NULL!	NA	#NULL!	#NULL!
372	19	1	1	1	1	1	1	1	JHS	2	1	1	seamstress	3	2	2	1	Single	1	1	kpetoe	1	2	husband	#NULL!	#NULL!	husband	2	#NULL!	0	0	0	NA	23-30	> 4	2	no	2	no	2	NA	#NULL!	no	2	yes	1	7.1-9.0	2	1
AAA5575	39	5	2	2	2	2	2	2	JHS	2	1	1	trading	4	2	2	1	married	2	3	Ho	2	2	husband	#NULL!	#NULL!	husband	2	#NULL!	1	1	1	no		> 4	2	no	2	no	2	NA	#NULL!	no	2	no	2	NA	0	2
94	38	5	2	2	2	2	2	2	tertiary	4	2	3	nursing	6	2	4	2	married	2	3	Ho nurses flat	2	2	husband	#NULL!	#NULL!	husband	2	#NULL!	3	1	1	no	14-22	> 4	2	no	2	no	2	NA	#NULL!	no	2	no	2	NA	0	2
AAI1613	31	4	2	2	2	3	3	1	SHS	3	2	2	trading	4	2	2	1	married	2	3	Ho	2	2	husband	#NULL!	#NULL!	husband	2	#NULL!	0	0	0	NA		> 4	2	no	2	no	2	NA	#NULL!	no	2	no	2	NA	0	2
	39	5	2	2	2	2	2	2	SHS	3	2	2	seamstress	3	2	2	1		#NULL!	#NULL!	Kpenoe	2	2	husband	#NULL!	#NULL!	husband	2	#NULL!	3	1	1	no	14-22	1-3	1	no	2	yes	1	CHRONIC HYPERTENSION WITH SUPERIMPOSED PREECLMAPSIA	5	no	2	yes	1	≥ 11	0	2
95	34	4	2	2	2	3	3	1	JHS	2	1	1	hair dressing	3	2	2	1	married	2	3	anloga	1	2	husband	#NULL!	#NULL!	husband	2	#NULL!	3	1	1	yes	≤13	> 4	2	no	2	yes	1	pre-eclampsia	3	no	2	yes	1	NA	1	1
149	31	4	2	2	2	3	3	1	tertiary	4	2	3	teaching	6	2	4	2	married	2	3	mawuli estate	2	2	husband	#NULL!	#NULL!	husband	2	#NULL!	1	1	1	no	≤13	> 4	2	no	2	no	2	NA	#NULL!	no	2	no	2	NA	0	2
89	37	5	2	2	2	2	2	2	none	0	1	0	trading	4	2	2	1	married	2	3	jasikan	1	2	husband	#NULL!	#NULL!	husband	2	#NULL!	2	1	1	no	≤13	> 4	2	no	2	yes	1	chronic hypertension	2	no	2	yes	1	7.1-9.0	2	1
130	40	6	2	2	2	2	2	2	JHS	2	1	1	seamstress	3	2	2	1	married	2	3	Anlokodzi	2	2	husband	#NULL!	#NULL!	husband	2	#NULL!	2	1	1	no	14-22	1-3	1		2	yes	1	gestational hypertension	1	no	2	no	2	NA	0	2
AAF0404	28	3	2	2	2	3	3	1	JHS	2	1	1	hair dressing	3	2	2	1	Single	1	1	Lokoe	2	2	parents	#NULL!	#NULL!	parents	3	#NULL!	0	0	0	NA		> 4	2	no	2	yes	1	ECLAMPSIA	6	no	2	no	2	NA	0	2
AAI3801	33	4	2	2	2	3	3	1	SHS	3	2	2	Beautician	3	2	2	1	Single	1	1	Adaklu	1	2	parents	#NULL!	#NULL!	parents	3	#NULL!	2	1	1	no		1-3	1	no	2	no	2	NA	#NULL!	no	2	yes	1	7.1-9.0	2	1
AAF0444	28	3	2	2	2	3	3	1	JHS	2	1	1	trading	4	2	2	1	Single	1	1	Ho	2	2	parents	#NULL!	#NULL!	parents	3	#NULL!	0	0	0	NA		> 4	2	no	2	yes	1	PRE-ECLAMPSIA	3	no	2	no	2	NA	0	2
AAH-7605	36	5	2	2	2	2	2	2	tertiary	4	2	3	teaching	6	2	4	2	married	2	3	Ho	2	2	husband	#NULL!	#NULL!	husband	2	#NULL!	1	1	1	yes		> 4	2	no	2	yes	1	PRE-ECLAMPSIA	3	no	2	no	2	NA	0	2
258	23	2	2	2	2	3	1	1	SHS	3	2	2	trading	4	2	2	1	married	2	3	kpetoe	1	2	husband	#NULL!	#NULL!	husband	2	#NULL!	1	1	1	no	23-30	1-3	1	no	2	no	2	NA	#NULL!	no	2	yes	1	≤ 7	3	1
	30	4	2	2	2	3	3	1	tertiary	4	2	3	trading	4	2	2	1	married	2	3	Ho	2	2	husband	#NULL!	#NULL!	husband	2	#NULL!	3	1	1	no	14-22	> 4	2	no	2	no	2	NA	#NULL!	no	2		#NULL!	UNSPECIFIED	#NULL!	#NULL!
	37	5	2	2	2	2	2	2	JHS	2	1	1	trading	4	2	2	1	married	2	3	Ho	2	2	husband	#NULL!	#NULL!	husband	2	#NULL!	2	1	1	no		.	#NULL!	no	2	no	2	NA	#NULL!	UNSPECIFIED	#NULL!	yes	1	≥ 11	0	2
133	30	4	2	2	2	3	3	1	tertiary	4	2	3	teaching	6	2	4	2	Single	1	1	adaklu	1	2	parents	#NULL!	#NULL!	mother	3	#NULL!	2	1	1	no	≤13	> 4	2	no	2	no	2	NA	#NULL!	no	2	yes	1	9.1-10.9	1	1
45	41	6	2	2	2	2	2	2	JHS	2	1	1	trading	4	2	2	1	married	2	3	taviefe-Aviefe	1	1	siblings	#NULL!	#NULL!	siblings	4	#NULL!	2	1	1	no	14-22	> 4	2	no	2	no	2	NA	#NULL!	no	2	no	2	NA	0	2
45	41	6	2	2	2	2	2	2	JHS	2	1	1	trading	4	2	2	1	married	2	3	taviefe-Aviefe	1	1	siblings	#NULL!	#NULL!	siblings	4	#NULL!	2	1	1	no	14-22	> 4	2	no	2	no	2	NA	#NULL!	no	2	no	2	NA	0	2
182	20	2	2	2	2	3	1	1	SHS	3	2	2	unemployed	0	1	0	0	cohabitating	2	2	Sonrise	2	2	partner	#NULL!	#NULL!	partner	3	#NULL!	0	0	0	NA	23-30	> 4	2		#NULL!	yes	1	gestational hypertension	1	no	2	yes	1	9.1-10.9	1	1
182	20	2	2	2	2	3	1	1	SHS	3	2	2	unemployed	0	1	0	0	cohabitating	2	2	Sonrise	2	2	partner	#NULL!	#NULL!	partner	3	#NULL!	0	0	0	NA	23-30	> 4	2		#NULL!	yes	1	gestational hypertension	1	no	2	yes	1	9.1-10.9	1	1
106	23	2	2	2	2	3	1	1	none	0	1	0	seamstress	3	2	2	1	married	2	3	R/C Bishops residence	2	2	husband	#NULL!	#NULL!	husband	2	#NULL!	2	1	1	no	≤13	> 4	2		#NULL!	no	2	NA	#NULL!	no	2	yes	1	9.1-10.9	1	1
	20	2	2	2	2	3	1	1	none	0	1	0	housewife	1	1	0	0	married	2	3	Dakpla	1	1	husband	#NULL!	#NULL!	husband	2	#NULL!	0	0	0	NA	14-22	> 4	2		#NULL!	no	2	NA	#NULL!	no	2	no	2	≥ 11	0	2
272	25	3	2	2	2	3	3	1	tertiary	4	2	3	unemployed	0	1	0	0	cohabitating	2	2	Area 52 Ho	2	2	sister	#NULL!	#NULL!	sister	4	#NULL!	0	0	0	NA	23-30	1-3	1	no	2	no	2	NA	#NULL!	no	2		#NULL!	NA	#NULL!	#NULL!
125	33	4	2	2	2	3	3	1	tertiary	4	2	3	nurse	6	2	4	2	married	2	3	Ave Dakpa	1	2	alone	#NULL!	#NULL!	husband	2	#NULL!	0	0	0	NA	≤13	> 4	2	no	2	yes	1	gestational hypertension	1	no	2	no	2	NA	0	2
	20	2	2	2	2	3	1	1	Basic	1	1	1	unemployed	0	1	0	0	Single	1	1	Asonomaso	1	2	partner	#NULL!	#NULL!	partner	3	#NULL!	0	0	0	NA	14-22	> 4	2	yes	1	no	2	NA	#NULL!	no	2	yes	1	9.1-10.9	1	1
	36	5	2	2	2	2	2	2	none	0	1	0	farming	5	2	1	1	married	2	3	Afegame	2	2		#NULL!	#NULL!		#NULL!	#NULL!	#NULL!	#NULL!	#NULL!	no		> 4	2	no	2	no	2	NA	#NULL!	no	2		#NULL!	UNSPECIFIED	#NULL!	#NULL!
49	34	4	2	2	2	3	3	1	SHS	3	2	2	trading	4	2	2	1	married	2	3	Ho-zongo	2	2	husband	#NULL!	#NULL!	husband	2	#NULL!	3	1	1	no	14-22	> 4	2	yes	1	no	2	NA	#NULL!	no	2	yes	1	≤ 7	3	1
70	28	3	2	2	2	3	3	1	Tertiary	4	2	3	teaching	6	2	4	2	married	2	3	Sokode-Lokoe	2	2	husband	#NULL!	#NULL!	husband	2	#NULL!	1	1	1	no	0-13	> 4	2	yes	1	no	2	NA	#NULL!	no	2	yes	1	7.1-9.0	2	1
394	20	2	2	2	2	3	1	1	SHS	3	2	2	caterer	7	2	2	1	married	2	3	Power House	2	2	husband	#NULL!	#NULL!	husband	2	#NULL!	1	1	1	no	≤13	> 4	2	no	2	no	2	NA	#NULL!	no	2	yes	1	≤ 7	3	1
420	27	3	2	2	2	3	3	1	SHS	3	2	2	trading	4	2	2	1	married	2	3	Tawyise	1	1	husband	#NULL!	#NULL!	husband	2	#NULL!	2	1	1	no	23-30	> 4	2	no	2	no	2	NA	#NULL!	no	2	yes	1	7.1-9.0	2	1
142	32	4	2	2	2	3	3	1	tertiary	4	2	3	teaching	6	2	4	2	married	2	3	Abutia Agorve	2	2	husband	#NULL!	#NULL!	husband	2	#NULL!	1	1	1	no	≤13	> 4	2	no	2	no	2	NA	#NULL!	no	2	yes	1	7.1-9.0	2	1
249	34	4	2	2	2	3	3	1	tertiary	4	2	3	teaching	6	2	4	2	married	2	3	fiave-Ho	2	2	husband	#NULL!	#NULL!	husband	2	#NULL!	1	1	1	no	≤13	> 4	2	no	2	no	2	NA	#NULL!	no	2	no	2	NA	0	2
210	20	2	2	2	2	3	1	1	JHS	2	1	1	weaving	3	2	2	1	cohabitating	2	2	kpeve-adzokoe	1	2	partner	#NULL!	#NULL!	partner	3	#NULL!	0	0	0	NA	14-22	> 4	2	no	2	no	2	NA	#NULL!	no	2	yes	1	9.1-10.9	1	1
395	29	3	2	2	2	3	3	1	Tertiary	4	2	3	Accountant	6	2	4	2	married	2	3	Poly junction	2	2	husband	#NULL!	#NULL!	husband	2	#NULL!	0	0	0	NA	≤13	> 4	2	no	2	no	2	NA	#NULL!	no	2	yes	1	7.1-9.0	2	1
170	30	4	2	2	2	3	3	1	tertiary	4	2	3	caterer	7	2	2	1	married	2	3	ho-fire service	2	2	husband	#NULL!	#NULL!	husband	2	#NULL!	1	1	1	no	≤13	> 4	2	no	2	no	2	NA	#NULL!	no	2	yes	1	7.1-9.0	2	1
	21	2	2	2	2	3	1	1	JHS	2	1	1	seamstress	3	2	2	1	Single	1	1	Ho	2	2	alone	#NULL!	#NULL!	alone	1	#NULL!	0	0	0	NA		> 4	2	no	2	no	2	NA	#NULL!	no	2	yes	1	9.1-10.9	1	1
	18	1	1	1	1	1	1	1	Basic	1	1	1	unemployed	0	1	0	0	Single	1	1	Kpodzi Adaklu	1	1		#NULL!	#NULL!		#NULL!	#NULL!	1	1	1	no		> 4	2	no	2	no	2	NA	#NULL!	no	2		#NULL!	UNSPECIFIED	2	1
413	23	2	2	2	2	3	1	1	tertiary	4	2	3	trader	4	2	2	1	married	2	3	Godokpe	2	2	husband	#NULL!	#NULL!	husband	2	#NULL!	0	0	0	NA	≤13	> 4	2	no	2	no	2	NA	#NULL!	no	2	yes	1	9.1-10.9	1	1
31	30	4	2	2	2	3	3	1	Basic	1	1	1	bar attedant	6	2	4	2	cohabitating	2	2	Akpokope	1	1	partner	#NULL!	#NULL!	partner	3	#NULL!	1	1	1	no	≤13	> 4	2	no	2	no	2	NA	#NULL!	no	2	yes	1	7.1-9.0	2	1
448	36	5	2	2	2	2	2	2	JHS	2	1	1	hair dressing	3	2	2	1	married	2	3	kadjebi	1	2	UNSPECIFIED	#NULL!	#NULL!	husband	2	#NULL!	2	1	1	no	>30	> 4	2	no	2	no	2	NA	#NULL!	no	2	yes	1	7.1-9.0	2	1
134	25	3	2	2	2	3	3	1	JHS	2	1	1	Seamtress	3	2	2	1	married	2	3	HO-deme	2	2	husband	#NULL!	#NULL!	self	1	#NULL!	2	1	1	no	≤13	> 4	2	no	2	no	2	NA	#NULL!	no	2	yes	1	9.1-10.9	1	1
110	29	3	2	2	2	3	3	1	tertiary	4	2	3	secretary	6	2	4	2	married	2	3	Tanyigbe	1	1	husband	#NULL!	#NULL!	husband	2	#NULL!	0	0	0	NA	≤13	> 4	2	no	2	no	2	NA	#NULL!	no	2	yes	1	9.1-10.9	1	1
187	30	4	2	2	2	3	3	1	tertiary	4	2	3	teaching	6	2	4	2	married	2	3	kpetoe	1	2	husband	#NULL!	#NULL!	husband	2	#NULL!	2	1	1	no	≤13	> 4	2	no	2	no	2	NA	#NULL!	no	2	yes	1	9.1-10.9	1	1
3	30	4	2	2	2	3	3	1	tertiary	4	2	3	civil servant	6	2	4	2	married	2	3	Sonrise Ho	2	2	husband	#NULL!	#NULL!	mother in-law	4	#NULL!	0	0	0	NA	≤13	> 4	2	no	2	no	2	NA	#NULL!	no	2	yes	1	9.1-10.9	1	1
233	33	4	2	2	2	3	3	1	tertiary	4	2	3	teaching	6	2	4	2	married	2	3	Ho Godokpui	2	2	husband	#NULL!	#NULL!	husband	2	#NULL!	0	0	0	NA	≤13	> 4	2	no	2	no	2	NA	#NULL!	no	2	yes	1	9.1-10.9	1	1
92	34	4	2	2	2	3	3	1	tertiary	4	2	3	selfemployed	7	2	2	1	married	2	3	Ho-Ring road	2	2	husband	#NULL!	#NULL!	mother	3	#NULL!	1	1	1	no	≤13	> 4	2	no	2	no	2	NA	#NULL!	no	2	yes	1	9.1-10.9	1	1
85	34	4	2	2	2	3	3	1	tertiary	4	2	3	nursing	6	2	4	2	married	2	3	Mirage-ho	2	2	husband	#NULL!	#NULL!	self	1	#NULL!	2	1	1	no	≤13	> 4	2	no	2	no	2	NA	#NULL!	no	2	yes	1	9.1-10.9	1	1
132	35	5	2	2	2	2	2	2	tertiary	4	2	3	teaching	6	2	4	2	married	2	3	hoviefe	2	2	alone	#NULL!	#NULL!	husband	2	#NULL!	2	1	1	no	≤13	> 4	2	no	2	no	2	NA	#NULL!	no	2	yes	1	9.1-10.9	1	1
274	35	5	2	2	2	2	2	2	tertiary	4	2	3	agric engineer	6	2	4	2	married	2	3	Poly junction Ho	2	2	sister	#NULL!	#NULL!	sister	4	#NULL!	1	1	1	no	≤13	> 4	2	no	2	no	2	NA	#NULL!	no	2	no	2	NA	0	2
91	36	5	2	2	2	2	2	2	JHS	2	1	1	trading	4	2	2	1	married	2	3	Barrack new town Ho	2	2	husband	#NULL!	#NULL!	daughter	4	#NULL!	3	1	1	no	≤13	> 4	2	no	2	no	2	NA	#NULL!	no	2	yes	1	9.1-10.9	1	1
30	37	5	2	2	2	2	2	2	JHS	2	1	1	trader	4	2	2	1	married	2	3	Ahoe Ho	2	2	husband	#NULL!	#NULL!	husband	2	#NULL!	1	1	1	no	≤13	> 4	2	no	2	no	2	NA	#NULL!	yes	1	no	2	NA	0	2
319	16	1	1	1	1	1	1	1	JHS	2	1	1	student	2	1	3	0	Single	1	1	Godokpe	2	2	father	#NULL!	#NULL!	parents	3	#NULL!	1	1	1	no	23-30	1-3	1	no	2	no	2	NA	#NULL!	no	2	yes	1	9.1-10.9	1	1
60	24	2	2	2	2	3	1	1	tertiary	4	2	3	baking	6	2	4	2	married	2	3	Sokode Lokoe	2	2	husband	#NULL!	#NULL!	husband	2	#NULL!	0	0	0	NA	14-22	> 4	2	no	2	no	2	NA	#NULL!	no	2	no	2	NA	0	2
289	26	3	2	2	2	3	3	1	JHS	2	1	1	Hair dressing	3	2	2	1	married	2	3	Kpetoe	1	2	mother in-law	#NULL!	#NULL!	husband	2	#NULL!	1	1	1	no	≤13	> 4	2	no	2	no	2	NA	#NULL!	no	2	yes	1	7.1-9.0	2	1
146	27	3	2	2	2	3	3	1	tertiary	4	2	3	nursing	6	2	4	2	married	2	3	Tanyigbe Etoe	1	1	alone	#NULL!	#NULL!	Self	1	#NULL!	0	0	0	NA	≤13	> 4	2	no	2	no	2	NA	#NULL!	no	2	yes	1	≤ 7	3	1
242	28	3	2	2	2	3	3	1	SHS	3	2	2	hair dressing	3	2	2	1	married	2	3	Ho Dome	2	2	alone	#NULL!	#NULL!	husband	2	#NULL!	1	1	1	no	23-30	> 4	2	no	2	no	2	NA	#NULL!	no	2	no	2	NA	0	2
224	30	4	2	2	2	3	3	1	tertiary	4	2	3	caterer	7	2	2	1	married	2	3	new housing	2	2	husband	#NULL!	#NULL!	husband	2	#NULL!	0	0	0	NA	14-22	> 4	2	no	2	no	2	NA	#NULL!	no	2	yes	1	9.1-10.9	1	1
179	31	4	2	2	2	3	3	1	tertiary	4	2	3	teaching	6	2	4	2	married	2	3	Ho - Redeem	2	2	husband	#NULL!	#NULL!	husband	2	#NULL!	1	1	1	no	≤13	> 4	2	no	2	no	2	NA	#NULL!	no	2	yes	1	9.1-10.9	1	1
202	31	4	2	2	2	3	3	1	tertiary	4	2	3	teaching	6	2	4	2	married	2	3	HO-Bankoe	2	2	husband	#NULL!	#NULL!	husband	2	#NULL!	2	1	1	no	≤13	> 4	2	no	2	no	2	NA	#NULL!	no	2	yes	1	9.1-10.9	1	1
226	34	4	2	2	2	3	3	1	tertiary	4	2	3	teaching	6	2	4	2	married	2	3	Denu	1	2	husband	#NULL!	#NULL!	husband	2	#NULL!	1	1	1	no	≤13	> 4	2	no	2	no	2	NA	#NULL!	no	2	yes	1	9.1-10.9	1	1
152	37	5	2	2	2	2	2	2	Basic	1	1	1	trading	4	2	2	1	married	2	3	ho-fiave	2	2	husband	#NULL!	#NULL!	husband	2	#NULL!	3	1	1	no	14-22	> 4	2	no	2	no	2	NA	#NULL!	no	2	yes	1	9.1-10.9	1	1
441	28	3	2	2	2	3	3	1	tertiary	4	2	3	field technician	6	2	4	2	married	2	3	Denu Sikakope	1	2	husband	#NULL!	#NULL!	husband	2	#NULL!	0	0	0	NA	≤13	> 4	2	no	2	yes	1	gestational hypertension	1	no	2	yes	1	9.1-10.9	1	1
315	29	3	2	2	2	3	3	1	SHS	3	2	2	trading	4	2	2	1	Single	1	1	ho-barracks	2	2	husband	#NULL!	#NULL!	husband	2	#NULL!	0	0	0	NA	14-22	> 4	2	no	2	yes	1	pre-eclampsia	3	no	2	yes	1	9.1-10.9	1	1
29	32	4	2	2	2	3	3	1	tertiary	4	2	3	baking	6	2	4	2	married	2	3	Opposite Brotherhood	2	2	husband	#NULL!	#NULL!	husband	2	#NULL!	2	1	1	no	≤13	> 4	2	no	2	yes	1	gestational hypertension	1	no	2	no	2	NA	0	2
8	34	4	2	2	2	3	3	1	tertiary	4	2	3	seamstress	3	2	2	1	married	2	3	Ziave-Dzoge	2	2	husband	#NULL!	#NULL!	husband	2	#NULL!	1	1	1	no	≤13	> 4	2	no	2	yes	1	pre-eclampsia	3	no	2	yes	1	9.1-10.9	1	1
292	39	5	2	2	2	2	2	2	JHS	2	1	1	farming	5	2	1	1	married	2	3	Dzomoni	1	1	mother	#NULL!	#NULL!	mother	3	#NULL!	2	1	1	no	23-30	> 4	2		#NULL!	no	2	NA	#NULL!	no	2	no	2	NA	0	2
251	38	5	2	2	2	2	2	2	JHS	2	1	1	seamstress	3	2	2	1	married	2	3	DZODZE	1	2	husband	#NULL!	#NULL!	husband	2	#NULL!	1	1	1	no	≤13	> 4	2	yes	1	no	2	NA	#NULL!	no	2	no	2	NA	0	2
	16	1	1	1	1	1	1	1	Basic	1	1	1	unemployed	0	1	0	0	Single	1	1	Nyive	1	1		#NULL!	#NULL!		#NULL!	#NULL!	0	0	0	NA	23-30	.	#NULL!	no	2	no	2	NA	#NULL!	UNSPECIFIED	#NULL!	yes	1	9.1-10.9	1	1
293	33	4	2	2	2	3	3	1	SHS	3	2	2	trading	4	2	2	1	married	2	3	jasikan	1	2	husband	#NULL!	#NULL!	husband	2	#NULL!	2	1	1	no	14-22	> 4	2	no	2	no	2	NA	#NULL!	no	2	yes	1	9.1-10.9	1	1
392	22	2	2	2	2	3	1	1	SHS	3	2	2	unemployed	0	1	0	0	Single	1	1	adaklu-segbale	1	1	husband	#NULL!	#NULL!	husband	2	#NULL!	0	0	0	NA	≤13	> 4	2	no	2	no	2	NA	#NULL!	no	2	yes	1	7.1-9.0	2	1
90	23	2	2	2	2	3	1	1	JHS	2	1	1	interior decorator	7	2	2	1	cohabitating	2	2	Adaklu-helekpe	1	1	partner	#NULL!	#NULL!	self	1	#NULL!	0	0	0	NA	≤13	> 4	2	no	2	no	2	NA	#NULL!	no	2	yes	1	9.1-10.9	1	1
383	30	4	2	2	2	3	3	1	Basic	1	1	1	weaving	3	2	2	1	married	2	3	Asikuma	1	1	husband	#NULL!	#NULL!	husband	2	#NULL!	1	1	1	no	≤13	> 4	2	no	2	no	2	NA	#NULL!	no	2	yes	1	7.1-9.0	2	1
371	32	4	2	2	2	3	3	1	none	0	1	0	farming	5	2	1	1	married	2	3	dededo	2	2	husband	#NULL!	#NULL!	husband	2	#NULL!	3	1	1	no	14-22	> 4	2	no	2	no	2	NA	#NULL!	no	2	yes	1	9.1-10.9	1	1
396	33	4	2	2	2	3	3	1	Basic	1	1	1	trading	4	2	2	1	married	2	3	ahiatsikofe-akatsi	1	2	husband	#NULL!	#NULL!	husband	2	#NULL!	2	1	1	no	14-22	> 4	2	no	2	no	2	NA	#NULL!	no	2	yes	1	7.1-9.0	2	1
231	37	5	2	2	2	2	2	2	JHS	2	1	1	trading	4	2	2	1	Single	1	1	kpetoe	1	2	alone	#NULL!	#NULL!	Self	1	#NULL!	1	1	1	no	≤13	> 4	2	no	2	no	2	NA	#NULL!	no	2	yes	1	9.1-10.9	1	1
191	33	4	2	2	2	3	3	1	JHS	2	1	1	trading	4	2	2	1	married	2	3	Peki	1	2	husband	#NULL!	#NULL!	husband	2	#NULL!	2	1	1	yes	≤13	> 4	2	no	2	yes	1	pre-eclampsia	3	no	2	yes	1	9.1-10.9	1	1
	38	5	2	2	2	2	2	2	JHS	2	1	1	trading	4	2	2	1	married	2	3	Ho	2	2		#NULL!	#NULL!		#NULL!	#NULL!	4	1	1	no		.	#NULL!	no	2	no	2	NA	#NULL!	UNSPECIFIED	#NULL!	no	2	≥ 11	0	2
246	25	3	2	2	2	3	3	1	tertiary	4	2	3	teaching	6	2	4	2	married	2	3	Wumenu	1	1	alone	#NULL!	#NULL!	husband	2	#NULL!	0	0	0	NA	≤13	> 4	2	no	2	no	2	NA	#NULL!	no	2	no	2	NA	0	2
183	25	3	2	2	2	3	3	1	tertiary	4	2	3	teaching	6	2	4	2	married	2	3	Ada	1	2	alone	#NULL!	#NULL!	Self	1	#NULL!	0	0	0	NA	14-22	> 4	2	no	2	no	2	NA	#NULL!	no	2	yes	1	9.1-10.9	1	1
326	26	3	2	2	2	3	3	1	Basic	1	1	1	trading	4	2	2	1	married	2	3	desiadenyo-ho	2	2	husband	#NULL!	#NULL!	husband	2	#NULL!	1	1	1	no	≤13	> 4	2	no	2	no	2	NA	#NULL!	no	2	yes	1	9.1-10.9	1	1
	37	5	2	2	2	2	2	2	tertiary	4	2	3	nursing	6	2	4	2	married	2	3	Ho	2	2	parents	#NULL!	#NULL!	parents	3	#NULL!	0	0	0	NA		> 4	2	no	2	yes	1	PIH	1	no	2	yes	1	9.1-10.9	1	1
	29	3	2	2	2	3	3	1	tertiary	4	2	3	teaching	6	2	4	2		#NULL!	#NULL!	Akoefe	2	2		#NULL!	#NULL!		#NULL!	#NULL!	1	1	1	no		> 4	2		#NULL!	no	2	NA	#NULL!	UNSPECIFIED	#NULL!		#NULL!	UNSPECIFIED	#NULL!	#NULL!
147	28	3	2	2	2	3	3	1	tertiary	4	2	3	teaching	6	2	4	2	married	2	3	Tafi Abuife	1	1	alone	#NULL!	#NULL!	self	1	#NULL!	0	0	0	NA	≤13	> 4	2		#NULL!	no	2	NA	#NULL!	no	2	no	2	NA	0	2
86	27	3	2	2	2	3	3	1	SHS	3	2	2	police	6	2	4	2	married	2	3	Sokode-Lokoe	2	2	husband	#NULL!	#NULL!	self	1	#NULL!	0	0	0	NA	≤13	> 4	2	no	2	no	2	NA	#NULL!	no	2	no	2	NA	0	2
	31	4	2	2	2	3	3	1	JHS	2	1	1	seamstress	3	2	2	1	married	2	3	Ppapaase	1	2		#NULL!	#NULL!		#NULL!	#NULL!	3	1	1	no		> 4	2	no	2	no	2	NA	#NULL!	no	2	no	2	≥ 11	0	2
277	31	4	2	2	2	3	3	1	tertiary	4	2	3	revenue officer	6	2	4	2	married	2	3	Sokode Lokoe	2	2	husband	#NULL!	#NULL!	husband	2	#NULL!	1	1	1	no	≤13	> 4	2	no	2	no	2	NA	#NULL!	no	2	no	2	NA	0	2
327	32	4	2	2	2	3	3	1	tertiary	4	2	3	teaching	6	2	4	2	married	2	3	Have-etoe	1	2	husband	#NULL!	#NULL!	husband	2	#NULL!	2	1	1	UNSPECIFIED	≤13	> 4	2	no	2	no	2	NA	#NULL!	no	2	no	2	NA	0	2
276	32	4	2	2	2	3	3	1	SHS	3	2	2	trading	4	2	2	1	married	2	3	Ziope	1	2	husband	#NULL!	#NULL!	husband	2	#NULL!	1	1	1	no	≤13	> 4	2	no	2	no	2	NA	#NULL!	no	2	no	2	NA	0	2
447	32	4	2	2	2	3	3	1	tertiary	4	2	3	nursing	6	2	4	2	married	2	3	Ho Lengor Junction	2	2	alone	#NULL!	#NULL!	self	1	#NULL!	1	1	1	no	≤13	> 4	2	no	2	no	2	NA	#NULL!	no	2	no	2	NA	0	2
408	32	4	2	2	2	3	3	1	tertiary	4	2	3	nursing	6	2	4	2	married	2	3	ho-anyama	2	2	husband	#NULL!	#NULL!	husband	2	#NULL!	2	1	1	no	14-22	> 4	2	no	2	no	2	NA	#NULL!	no	2	yes	1	7.1-9.0	2	1
207	33	4	2	2	2	3	3	1	SHS	3	2	2	trading	4	2	2	1	married	2	3	Kasoa	1	2	husband	#NULL!	#NULL!	husband	2	#NULL!	1	1	1	no	≤13	> 4	2	no	2	no	2	NA	#NULL!	no	2	no	2	NA	0	2
135	34	4	2	2	2	3	3	1	tertiary	4	2	3	nursing	6	2	4	2	married	2	3	Kpando	1	2	husband	#NULL!	#NULL!	husband	2	#NULL!	1	1	1	no	≤13	> 4	2	no	2	no	2	NA	#NULL!	no	2	no	2	NA	0	2
79	34	4	2	2	2	3	3	1	SHS	3	2	2	seamstress	3	2	2	1	married	2	3	ho-stadium	2	2	husband	#NULL!	#NULL!	husband	2	#NULL!	1	1	1	no	≤13	> 4	2	no	2	no	2	NA	#NULL!	no	2	no	2	NA	0	2
82	36	5	2	2	2	2	2	2	tertiary	4	2	3	teaching	6	2	4	2	married	2	3	Akpeamawu-Ho	2	2	husband	#NULL!	#NULL!	husband	2	#NULL!	2	1	1	no	≤13	> 4	2	no	2	no	2	NA	#NULL!	no	2	no	2	NA	0	2
	36	5	2	2	2	2	2	2	JHS	2	1	1	trading	4	2	2	1		#NULL!	#NULL!	Ho	2	2	husband	#NULL!	#NULL!	husband	2	#NULL!	2	1	1	no	≤13	> 4	2	no	2	no	2	NA	#NULL!	no	2	yes	1	9.1-10.9	1	1
366	37	5	2	2	2	2	2	2	Tertiary	4	2	3	teaching	6	2	4	2	Single	1	1	Tsito	1	2	House help	#NULL!	#NULL!	Self	1	#NULL!	0	0	0	NA	≤13	> 4	2	no	2	no	2	NA	#NULL!	no	2	yes	1	7.1-9.0	2	1
194	37	5	2	2	2	2	2	2	Basic	1	1	1	hair dressing	3	2	2	1	married	2	3	kable-kpodzi-Ho	2	2	husband	#NULL!	#NULL!	husband	2	#NULL!	1	1	1	no	≤13	> 4	2	no	2	no	2	NA	#NULL!	no	2	yes	1	9.1 to 10.9	1	1
81	37	5	2	2	2	2	2	2	tertiary	4	2	3	teaching	6	2	4	2	married	2	3	tsikpota	2	2	husband	#NULL!	#NULL!	husband	2	#NULL!	1	1	1	no	≤13	> 4	2	no	2	no	2	NA	#NULL!	no	2	no	2	NA	0	2
275	38	5	2	2	2	2	2	2	tertiary	4	2	3	environmental officer	6	2	4	2	married	2	3	Ahoe	2	2	siblings/mother	#NULL!	#NULL!	siblings/mother	4	#NULL!	0	0	0	NA	≤13	> 4	2	no	2	no	2	NA	#NULL!	no	2	no	2	NA	0	2
351	41	6	2	2	2	2	2	2	JHS	2	1	1	trading	4	2	2	1	married	2	3	Nungua	1	2	husband	#NULL!	#NULL!	husband	2	#NULL!	1	1	1	UNSPECIFIED	≤13	> 4	2	no	2	no	2	NA	#NULL!	no	2	yes	1	9.1-10.9	1	1
440	20	2	2	2	2	3	1	1	JHS	2	1	1	unemployed	0	1	0	0	married	2	3	Barrack Ho	2	2	husband	#NULL!	#NULL!	husband	2	#NULL!	0	0	0	NA	≤13	> 4	2	no	2	no	2	NA	#NULL!	no	2	no	2	NA	0	2
11	24	2	2	2	2	3	1	1	JHS	2	1	1	trading	4	2	2	1	cohabitating	2	2	Ho-Some down	2	2	partner	#NULL!	#NULL!	partner	3	#NULL!	1	1	1	no	≤13	> 4	2	no	2	no	2	NA	#NULL!	yes	1	no	2	NA	0	2
162	25	3	2	2	2	3	3	1	JHS	2	1	1	unemployed	0	1	0	0	married	2	3	wayau-kpetoe	1	1	husband	#NULL!	#NULL!	husband	2	#NULL!	1	1	1	no	≤13	> 4	2	no	2	no	2	NA	#NULL!	no	2	no	2	NA	0	2
357	25	3	2	2	2	3	3	1	tertiary	4	2	3	student	2	1	3	0	married	2	3	Sokode Lokoe	2	2	husband	#NULL!	#NULL!	husband	2	#NULL!	0	0	0	NA	14-22	> 4	2	no	2	no	2	NA	#NULL!	no	2	no	2	NA	0	2
123	25	3	2	2	2	3	3	1	SHS	3	2	2	seamstress	3	2	2	1	married	2	3	voradep village	2	2	mother	#NULL!	#NULL!	mother	3	#NULL!	0	0	0	NA	14-22	> 4	2	no	2	no	2	NA	#NULL!	no	2	no	2	NA	0	2
188	26	3	2	2	2	3	3	1	SHS	3	2	2	caterer	7	2	2	1	married	2	3	asikuma	1	1	husband	#NULL!	#NULL!	husband	2	#NULL!	1	1	1	no	≤13	> 4	2	no	2	no	2	NA	#NULL!	no	2	no	2	NA	0	2
336	26	3	2	2	2	3	3	1	tertiary	4	2	3	Midwife	6	2	4	2	married	2	3	Mirage	2	2	husband	#NULL!	#NULL!	husband	2	#NULL!	0	0	0	NA	≤13	> 4	2	no	2	no	2	NA	#NULL!	no	2	yes	1	9.1-10.9	1	1
252	27	3	2	2	2	3	3	1	tertiary	4	2	3	Midwife	6	2	4	2	married	2	3	godokpe	2	2	husband	#NULL!	#NULL!	husband	2	#NULL!	0	0	0	NA	14-22	> 4	2	no	2	no	2	NA	#NULL!	no	2	no	2	NA	0	2
412	28	3	2	2	2	3	3	1	SHS	3	2	2	unemployed	0	1	0	0	married	2	3	Power House-Ho	2	2	husband	#NULL!	#NULL!	husband	2	#NULL!	1	1	1	no	≤13	> 4	2	no	2	no	2	NA	#NULL!	no	2	no	2	NA	0	2
18	30	4	2	2	2	3	3	1	tertiary	4	2	3	Seamtress	3	2	2	1	married	2	3	RCT-Market area	2	2	mother	#NULL!	#NULL!	mother	3	#NULL!	0	0	0	NA	≤13	> 4	2	no	2	no	2	NA	#NULL!	no	2	no	2	NA	0	2
108	31	4	2	2	2	3	3	1	tertiary	4	2	3	teaching	6	2	4	2	married	2	3	HO-BARRACKS	2	2	husband	#NULL!	#NULL!	husband	2	#NULL!	1	1	1	no	14-22	> 4	2	no	2	no	2	NA	#NULL!	no	2	no	2	NA	0	2
384	38	5	2	2	2	2	2	2	JHS	2	1	1	trading	4	2	2	1	Single	1	1	dzemie	1	1	alone	#NULL!	#NULL!	partner	3	#NULL!	2	1	1	no	≤13	> 4	2	no	2	no	2	NA	#NULL!	no	2	no	2	NA	0	2
384	38	5	2	2	2	2	2	2	JHS	2	1	1	trading	4	2	2	1	single	1	1	Dzemine	1	1	alone	#NULL!	#NULL!	Partner	3	#NULL!	2	1	1	no	≤13	> 4	2	no	2	no	2	NA	#NULL!	no	2	no	2	NA	0	2
	31	4	2	2	2	3	3	1	tertiary	4	2	3	Cosmetologist	3	2	2	1	Single	1	1	Adenta	1	2	father	#NULL!	#NULL!	father	3	#NULL!	0	0	0	NA	≤13	> 4	2	no	2	no	2	NA	#NULL!	no	2	no	2	≥ 11	0	2
295	23	2	2	2	2	3	1	1	tertiary	4	2	3	trading	4	2	2	1	married	2	3	HO-RTC	2	2	mother	#NULL!	#NULL!	husband	2	#NULL!	0	0	0	NA	≤13	> 4	2	no	2	yes	1	gestational hypertension	1	yes	1	no	2	NA	0	2
	36	5	2	2	2	2	2	2	Basic	1	1	1	trading	4	2	2	1	married	2	3	Ho	2	2	parents	#NULL!	#NULL!	parents	3	#NULL!	3	1	1	no	≤13	> 4	2	no	2	yes	1	PIH	1	yes	1		#NULL!	UNSPECIFIED	#NULL!	#NULL!
	35	5	2	2	2	2	2	2	SHS	3	2	2	trading	4	2	2	1	married	2	3	Ho	2	2	parents	#NULL!	#NULL!	parents	3	#NULL!	1	1	1	no	14-22	> 4	2	no	2	no	2	NA	#NULL!	no	2		#NULL!	UNSPECIFIED	#NULL!	#NULL!
48	31	4	2	2	2	3	3	1	Basic	1	1	1	farming	5	2	1	1	married	2	3	Dzalele	1	1	mother in-law	#NULL!	#NULL!	husband	2	#NULL!	3	1	1	no	≤13	> 4	2		#NULL!	no	2	NA	#NULL!	no	2	no	2	NA	0	2
47	33	4	2	2	2	3	3	1	JHS	2	1	1	caterer	7	2	2	1	married	2	3	kpedze	1	2	husband	#NULL!	#NULL!	husband	2	#NULL!	0	0	0	NA	≤13	> 4	2	no	2	no	2	NA	#NULL!	no	2	no	2	NA	0	2
219	36	5	2	2	2	2	2	2	tertiary	4	2	3	unemployed	0	1	0	0	married	2	3	HO-Bankoe	2	2	husband	#NULL!	#NULL!	husband	2	#NULL!	0	0	0	NA	14-22	> 4	2	no	2	no	2	NA	#NULL!	no	2	yes	1	9.1-10.9	1	1
27	32	4	2	2	2	3	3	1	tertiary	4	2	3	teaching	6	2	4	2	married	2	3	taviefe	1	1	husband	#NULL!	#NULL!	husband	2	#NULL!	0	0	0	NA	≤13	> 4	2	yes	1	no	2	NA	#NULL!	no	2	yes	1	7.1-9.0	2	1
325	21	2	2	2	2	3	1	1	SHS	3	2	2	trading	4	2	2	1	married	2	3	Afflao	1	2	husband	#NULL!	#NULL!	husband	2	#NULL!	0	0	0	NA	≤13	> 4	2	no	2	no	2	NA	#NULL!	no	2	no	2	NA	0	2
298	26	3	2	2	2	3	3	1	SHS	3	2	2	seamstress	3	2	2	1	Single	1	1	Ziope	1	2	mother	#NULL!	#NULL!	mother	3	#NULL!	0	0	0	NA	≤13	> 4	2	no	2	no	2	NA	#NULL!	no	2	no	2	NA	0	2
	30	4	2	2	2	3	3	1	tertiary	4	2	3	nursing	6	2	4	2	married	2	3	Anum Boso	1	1		#NULL!	#NULL!		#NULL!	#NULL!	0	0	0	NA	23-30	> 4	2	no	2	no	2	NA	#NULL!	no	2	yes	1	9.1-10.9	1	1
141	31	4	2	2	2	3	3	1	Tertiary	4	2	3	Accountant	6	2	4	2	married	2	3	Accra- Nungua	1	2	alone	#NULL!	#NULL!	Self	1	#NULL!	0	0	0	NA	≤13	> 4	2	no	2	no	2	NA	#NULL!	no	2	no	2	NA	0	2
AAE-5420	29	3	2	2	2	3	3	1	tertiary	4	2	3	nursing	6	2	4	2	married	2	3	Ho	2	2	husband	#NULL!	#NULL!	husband	2	#NULL!	1	1	1	no		> 4	2	no	2	no	2	NA	#NULL!	no	2	no	2	≥ 11	0	2
AAA7057	31	4	2	2	2	3	3	1	Basic	1	1	1	trading	4	2	2	1	married	2	3	Ho	2	2	husband	#NULL!	#NULL!	husband	2	#NULL!	2	1	1	no		> 4	2	no	2	no	2	NA	#NULL!	no	2	yes	1	9.1-10.9	1	1
416	16	1	1	1	1	1	1	1	JHS	2	1	1	student	2	1	3	0	single	1	1	lokoe	2	2	aunty	#NULL!	#NULL!	aunty	4	#NULL!	0	0	0	NA	23-30	.	#NULL!	no	2	no	2	NA	#NULL!	no	2	no	2	NA	0	2
416	16	1	1	1	1	1	1	1	JHS	2	1	1	student	2	1	3	0	Single	1	1	lokoe	2	2	aunty	#NULL!	#NULL!	aunty	4	#NULL!	0	0	0	NA	23-30	.	#NULL!	no	2	no	2	NA	#NULL!	no	2	no	2	NA	0	2
21	31	4	2	2	2	3	3	1	Basic	1	1	1	hair dressing	3	2	2	1	married	2	3	fiave-Ho	2	2	husband	#NULL!	#NULL!	husband	2	#NULL!	2	1	1	no	≤13	> 4	2	no	2	yes	1	pre-eclampsia	3	no	2	no	2	NA	0	2
21	31	4	2	2	2	3	3	1	Basic	1	1	1	hair dressing	3	2	2	1	married	2	3	fiave-Ho	2	2	husband	#NULL!	#NULL!	husband	2	#NULL!	2	1	1	no	≤13	> 4	2	no	2	yes	1	pre-eclampsia	3	no	2	no	2	NA	0	2
78	33	4	2	2	2	3	3	1	Basic	1	1	1	farming	5	2	1	1	married	2	3	Kpetoe	1	2	alone	#NULL!	#NULL!	self	1	#NULL!	1	1	1	no	23-30	1-3	1		#NULL!	no	2	NA	#NULL!	no	2		#NULL!	NA	#NULL!	#NULL!
267	38	5	2	2	2	2	2	2	none	0	1	0	farming	5	2	1	1	married	2	3	Abutia Tekplevi	2	2	husband	#NULL!	#NULL!	husband	2	#NULL!	3	1	1	no	14-22	> 4	2		#NULL!	no	2	NA	#NULL!	yes	1	no	2	NA	0	2
AAH8837	27	3	2	2	2	3	3	1	JHS	2	1	1	trading	4	2	2	1	married	2	3	Ho	2	2	husband	#NULL!	#NULL!	husband	2	#NULL!	1	1	1	no		.	#NULL!	no	2	no	2	NA	#NULL!	no	2	no	2	≥ 11	0	2
AAH8890	35	5	2	2	2	2	2	2	tertiary	4	2	3	Midwife	6	2	4	2	married	2	3	Amedzofe	2	2	husband	#NULL!	#NULL!	husband	2	#NULL!	1	1	1	no		.	#NULL!	no	2	no	2	NA	#NULL!	no	2	no	2	≥ 11	0	2
AAF7289	37	5	2	2	2	2	2	2	SHS	3	2	2	trading	4	2	2	1	married	2	3	Ho	2	2	husband	#NULL!	#NULL!	husband	2	#NULL!	2	1	1	no		.	#NULL!	no	2	no	2	NA	#NULL!	no	2	yes	1	9.1-10.9	1	1
AAH-7891	20	2	2	2	2	3	1	1	none	0	1	0	unemployed	0	1	0	0	Single	1	1	Kpetoe	1	2	parents	#NULL!	#NULL!	parents	3	#NULL!	2	1	1	yes		1-3	1	no	2	no	2	NA	#NULL!	no	2	yes	1	7.1-9.0	2	1
AAH-9070	25	3	2	2	2	3	3	1	none	0	1	0	trading	4	2	2	1	Single	1	1	Ho	2	2	parents	#NULL!	#NULL!	parents	3	#NULL!	2	1	1	no		1-3	1	no	2	no	2	NA	#NULL!	no	2	yes	1	7.1-9.0	2	1
AAH7911	25	3	2	2	2	3	3	1	JHS	2	1	1	trading	4	2	2	1	Single	1	1	Ho	2	2	parents	#NULL!	#NULL!	parents	3	#NULL!	1	1	1	no		1-3	1	no	2	no	2	NA	#NULL!	no	2	yes	1	9.1-10.9	1	1
369	25	3	2	2	2	3	3	1	JHS	2	1	1	trading	4	2	2	1	married	2	3	Voradep Village	2	2	husband	#NULL!	#NULL!	husband	2	#NULL!	3	1	1	no	14-22	1-3	1	no	2	no	2	NA	#NULL!	no	2	yes	1	9.1-10.9	1	1
AAH-3271	31	4	2	2	2	3	3	1	tertiary	4	2	3	teaching	6	2	4	2	married	2	3	Ho	2	2	husband	#NULL!	#NULL!	husband	2	#NULL!	2	1	1	no		1-3	1	no	2	no	2	NA	#NULL!	no	2	yes	1	7.1-9.0	2	1
AAI0018	32	4	2	2	2	3	3	1	none	0	1	0	trading	4	2	2	1	married	2	3	Ho	2	2	husband	#NULL!	#NULL!	husband	2	#NULL!	1	1	1	yes		1-3	1	no	2	no	2	NA	#NULL!	no	2	no	2	NA	0	2
AAI3998	35	5	2	2	2	2	2	2	JHS	2	1	1	trading	4	2	2	1	married	2	3	Ho	2	2	husband	#NULL!	#NULL!	husband	2	#NULL!	2	1	1	no		0	1	no	2	no	2	NA	#NULL!	no	2	no	2	NA	0	2
AAG9827	13	1	1	1	1	1	1	1	JHS	2	1	1	student	2	1	3	0	Single	1	1	Lokoe	2	2	parents	#NULL!	#NULL!	parents	3	#NULL!	0	0	0	NA		> 4	2	no	2	no	2	NA	#NULL!	no	2	yes	1	9.1-10.9	1	1
AAH-8653	14	1	1	1	1	1	1	1	JHS	2	1	1	student	2	1	3	0	Single	1	1	Abutia	2	2	parents	#NULL!	#NULL!	parents	3	#NULL!	0	0	0	NA		> 4	2	no	2	no	2	NA	#NULL!	no	2	yes	1	7.1-9.0	2	1
AAI3961	17	1	1	1	1	1	1	1	JHS	2	1	1	student	2	1	3	0	Single	1	1	Ho	2	2	parents	#NULL!	#NULL!	parents	3	#NULL!	0	0	0	NA		> 4	2	no	2	no	2	NA	#NULL!	no	2	yes	1	7.1-9.0	2	1
AAF8023	17	1	1	1	1	1	1	1	JHS	2	1	1	none	0	1	0	0	married	2	3	Ho	2	2	husband	#NULL!	#NULL!	husband	2	#NULL!	0	0	0	NA		> 4	2	no	2	no	2	NA	#NULL!	no	2	yes	1	7.1-9.0	2	1
AAI4009	18	1	1	1	1	1	1	1	SHS	3	2	2	unemployed	0	1	0	0	married	2	3	Bogo	1	1	husband	#NULL!	#NULL!	husband	2	#NULL!	0	0	0	NA		> 4	2	no	2	no	2	NA	#NULL!	no	2	yes	1	9.1-10.9	1	1
AAH9229	18	1	1	1	1	1	1	1	SHS	3	2	2	student	2	1	3	0	Single	1	1	Akatsi	1	2	parents	#NULL!	#NULL!	parents	3	#NULL!	0	0	0	NA		> 4	2	no	2	no	2	NA	#NULL!	no	2	no	2	NA	0	2
AAF-1156	18	1	1	1	1	1	1	1	Basic	1	1	1	unemployed	0	1	0	0	Single	1	1	Ziope	1	2	parents	#NULL!	#NULL!	parents	3	#NULL!	0	0	0	NA		> 4	2	no	2	no	2	NA	#NULL!	no	2	yes	1	7.1-9.0	2	1
AAG-6710	18	1	1	1	1	1	1	1	JHS	2	1	1	trading	4	2	2	1	married	2	3	Ziope	1	2	husband	#NULL!	#NULL!	husband	2	#NULL!	2	1	1	no		> 4	2	no	2	no	2	NA	#NULL!	no	2	yes	1	9.1-10.9	1	1
AAF8658	18	1	1	1	1	1	1	1	none	0	1	0	hair dressing	3	2	2	1	Single	1	1	Ho	2	2	partner	#NULL!	#NULL!	partner	3	#NULL!	0	0	0	NA		> 4	2	no	2	no	2	NA	#NULL!	no	2	yes	1	9.1-10.9	1	1
AAF9226	18	1	1	1	1	1	1	1	SHS	3	2	2	student	2	1	3	0	Single	1	1	Ho	2	2	parents	#NULL!	#NULL!	parents	3	#NULL!	0	0	0	NA		> 4	2	no	2	no	2	NA	#NULL!	no	2	yes	1	9.1-10.9	1	1
AAH-7317	19	1	1	1	1	1	1	1	JHS	2	1	1	student	2	1	3	0	Single	1	1	Ho	2	2	parents	#NULL!	#NULL!	parents	3	#NULL!	0	0	0	NA		> 4	2	no	2	no	2	NA	#NULL!	no	2	no	2	NA	0	2
AA8886	20	2	2	2	2	3	1	1	SHS	3	2	2	unemployed	0	1	0	0	Single	1	1	Adidome	1	2	parents	#NULL!	#NULL!	parents	3	#NULL!	0	0	0	NA		> 4	2	no	2	no	2	NA	#NULL!	no	2	yes	1	9.1-10.9	1	1
AAI0657	20	2	2	2	2	3	1	1	JHS	2	1	1	trading	4	2	2	1	Single	1	1	Akatsi	1	2	parents	#NULL!	#NULL!	parents	3	#NULL!	0	0	0	NA		> 4	2	no	2	no	2	NA	#NULL!	no	2	yes	1	7.1-9.0	2	1
AAI0657	20	2	2	2	2	3	1	1	JHS	2	1	1	trading	4	2	2	1	Single	1	1	Akatsi	1	2	parents	#NULL!	#NULL!	parents	3	#NULL!	0	0	0	NA		> 4	2	no	2	no	2	NA	#NULL!	no	2	yes	1	7.1-9.0	2	1
AAI1233	21	2	2	2	2	3	1	1	SHS	3	2	2	Shop Attendant	6	2	4	2	Single	1	1	Ho	2	2	parents	#NULL!	#NULL!	parents	3	#NULL!	0	0	0	NA		> 4	2	no	2	no	2	NA	#NULL!	no	2	no	2	NA	0	2
AA10439	22	2	2	2	2	3	1	1	SHS	3	2	2	unemployed	0	1	0	0	Single	1	1	Kpeve	1	2	parents	#NULL!	#NULL!	parents	3	#NULL!	0	0	0	NA		> 4	2	no	2	no	2	NA	#NULL!	no	2	yes	1	9.1-10.9	1	1
AAB-3716	22	2	2	2	2	3	1	1	none	0	1	0	seamstress	3	2	2	1	Single	1	1	Ho	2	2	parents	#NULL!	#NULL!	parents	3	#NULL!	0	0	0	NA		> 4	2	no	2	no	2	NA	#NULL!	no	2	yes	1	9.1-10.9	1	1
AAI1120	22	2	2	2	2	3	1	1	JHS	2	1	1	seamstress	3	2	2	1	Single	1	1	Ho	2	2	parents	#NULL!	#NULL!	parents	3	#NULL!	0	0	0	NA		> 4	2	no	2	no	2	NA	#NULL!	no	2	yes	1	7.1-9.0	2	1
AAF-9144	22	2	2	2	2	3	1	1	SHS	3	2	2	seamstress	3	2	2	1	Single	1	1	Ho	2	2	parents	#NULL!	#NULL!	parents	3	#NULL!	1	1	1	no		> 4	2	no	2	no	2	NA	#NULL!	no	2	yes	1	9.1-10.9	1	1
AAH4706	23	2	2	2	2	3	1	1	SHS	3	2	2	trading	4	2	2	1	Single	1	1	Ho	2	2	parents	#NULL!	#NULL!	parents	3	#NULL!	0	0	0	NA		> 4	2	no	2	no	2	NA	#NULL!	no	2	no	2	NA	0	2
AAI3233	23	2	2	2	2	3	1	1	SHS	3	2	2	unemployed	0	1	0	0	married	2	3	Ho	2	2	husband	#NULL!	#NULL!	husband	2	#NULL!	0	0	0	NA		> 4	2	no	2	no	2	NA	#NULL!	no	2	no	2	NA	0	2
AAH3501	23	2	2	2	2	3	1	1	none	0	1	0	farming	5	2	1	1	married	2	3	Takla	2	2	husband	#NULL!	#NULL!	husband	2	#NULL!	2	1	1	no		> 4	2	no	2	no	2	NA	#NULL!	no	2	no	2	NA	0	2
AAA2959	24	2	2	2	2	3	1	1	SHS	3	2	2	trading	4	2	2	1	Single	1	1	Kpetoe	1	2	parents	#NULL!	#NULL!	parents	3	#NULL!	0	0	0	NA		> 4	2	no	2	no	2	NA	#NULL!	no	2	yes	1	9.1-10.9	1	1
AAG-1320	24	2	2	2	2	3	1	1	SHS	3	2	2	trading	4	2	2	1	Single	1	1	Ho	2	2	parents	#NULL!	#NULL!	parents	3	#NULL!	0	0	0	NA		> 4	2	no	2	no	2	NA	#NULL!	no	2	yes	1	9.1-10.9	1	1
AAI2515	24	2	2	2	2	3	1	1	SHS	3	2	2	trading	4	2	2	1	Single	1	1	Ho	2	2	parents	#NULL!	#NULL!	parents	3	#NULL!	1	1	1	no		> 4	2	no	2	no	2	NA	#NULL!	no	2	no	2	NA	0	2
AAH-5273	24	2	2	2	2	3	1	1	SHS	3	2	2	trading	4	2	2	1	Single	1	1	Ho	2	2	parents	#NULL!	#NULL!	parents	3	#NULL!	2	1	1	no		> 4	2	no	2	no	2	NA	#NULL!	no	2	no	2	9.1-10.9	1	1
AAD-1330	24	2	2	2	2	3	1	1	SHS	3	2	2	Caterer	7	2	2	1	Single	1	1	Ho	2	2	parents	#NULL!	#NULL!	parents	3	#NULL!	1	1	1	no		> 4	2	no	2	no	2	NA	#NULL!	no	2	yes	1	9.1-10.9	1	1
AAG9898	24	2	2	2	2	3	1	1	tertiary	4	2	3	teaching	6	2	4	2	Single	1	1	Ho	2	2	parents	#NULL!	#NULL!	parents	3	#NULL!	0	0	0	NA		> 4	2	no	2	no	2	NA	#NULL!	no	2	yes	1	9.1-10.9	1	1
AAI4022	24	2	2	2	2	3	1	1	Basic	1	1	1	hair dressing	3	2	2	1	Single	1	1	Ho	2	2	parents	#NULL!	#NULL!	parents	3	#NULL!	1	1	1	no		> 4	2	no	2	no	2	NA	#NULL!	no	2	no	2	NA	0	2
AAE7305	25	3	2	2	2	3	3	1	tertiary	4	2	3	student	2	1	3	0	Single	1	1	Adaklu	1	2	parents	#NULL!	#NULL!	parents	3	#NULL!	0	0	0	NA		> 4	2	no	2	no	2	NA	#NULL!	no	2	yes	1	9.1-10.9	1	1
AAA-4277	25	3	2	2	2	3	3	1	SHS	3	2	2	trading	4	2	2	1	Single	1	1	Avetidome	2	2	parents	#NULL!	#NULL!	parents	3	#NULL!	2	1	1	no		> 4	2	no	2	no	2	NA	#NULL!	no	2	no	2	NA	0	2
AAF8583	25	3	2	2	2	3	3	1	JHS	2	1	1	trading	4	2	2	1	Single	1	1	Deme	2	2	parents	#NULL!	#NULL!	parents	3	#NULL!	3	1	1	no		> 4	2	no	2	no	2	NA	#NULL!	no	2	no	2	≥ 11	0	2
AAA9188	25	3	2	2	2	3	3	1	tertiary	4	2	3	teaching	6	2	4	2	Single	1	1	Ho	2	2	parents	#NULL!	#NULL!	parents	3	#NULL!	0	0	0	NA		> 4	2	no	2	no	2	NA	#NULL!	no	2	no	2	NA	0	2
AAF-2979	25	3	2	2	2	3	3	1	SHS	3	2	2	trading	4	2	2	1	married	2	3	Ho	2	2	husband	#NULL!	#NULL!	husband	2	#NULL!	2	1	1	no		> 4	2	no	2	no	2	NA	#NULL!	no	2	yes	1	9.1-10.9	1	1
AAD8188	25	3	2	2	2	3	3	1	SHS	3	2	2	seamstress	3	2	2	1	married	2	3	Sokode Gborgame	2	2	husband	#NULL!	#NULL!	husband	2	#NULL!	0	0	0	NA		> 4	2	no	2	no	2	NA	#NULL!	no	2	yes	1	9.1-10.9	1	1
AAB-5583	26	3	2	2	2	3	3	1	JHS	2	1	1	trading	4	2	2	1	Single	1	1	Ho	2	2	parents	#NULL!	#NULL!	parents	3	#NULL!	1	1	1	no		> 4	2	no	2	no	2	NA	#NULL!	no	2	yes	1	9.1-10.9	1	1
AAF8652	26	3	2	2	2	3	3	1	tertiary	4	2	3	Marketer	6	2	4	2	married	2	3	Klefe	2	2	husband	#NULL!	#NULL!	husband	2	#NULL!	0	0	0	NA		> 4	2	no	2	no	2	NA	#NULL!	no	2	yes	1	9.1-10.9	1	1
AAG5510	27	3	2	2	2	3	3	1	SHS	3	2	2	Mobile Money Vendor	7	2	2	1	Single	1	1	Adaklu	1	2	parents	#NULL!	#NULL!	parents	3	#NULL!	1	1	1	no		> 4	2	no	2	no	2	NA	#NULL!	no	2	no	2	NA	0	2
AAG0074	27	3	2	2	2	3	3	1	tertiary	4	2	3	student	2	1	3	0	married	2	3	Dawe	1	1	husband	#NULL!	#NULL!	husband	2	#NULL!	0	0	0	NA		> 4	2	no	2	no	2	NA	#NULL!	no	2	yes	1	9.1-10.9	1	1
AAH1924	27	3	2	2	2	3	3	1	SHS	3	2	2	trading	4	2	2	1	Single	1	1	Ho	2	2	parents	#NULL!	#NULL!	parents	3	#NULL!	2	1	1	no		> 4	2	no	2	no	2	NA	#NULL!	no	2	yes	1	9.1-10.9	1	1
AAD7901	27	3	2	2	2	3	3	1	SHS	3	2	2	Sales person	6	2	4	2	Single	1	1	Ho	2	2	parents	#NULL!	#NULL!	parents	3	#NULL!	0	0	0	NA		> 4	2	no	2	no	2	NA	#NULL!	no	2	no	2	NA	0	2
AAH7654	27	3	2	2	2	3	3	1	tertiary	4	2	3	Clerk	6	2	4	2	Single	1	1	Ho	2	2	parents	#NULL!	#NULL!	parents	3	#NULL!	1	1	1	no		> 4	2	no	2	no	2	NA	#NULL!	no	2	no	2	NA	0	2
AAB0603	27	3	2	2	2	3	3	1	JHS	2	1	1	trading	4	2	2	1	Single	1	1	Lokoe	2	2	parents	#NULL!	#NULL!	parents	3	#NULL!	1	1	1	no		> 4	2	no	2	no	2	NA	#NULL!	no	2	no	2	NA	0	2
AAA8284	27	3	2	2	2	3	3	1	JHS	2	1	1	seamstress	3	2	2	1	married	2	3	Tsikpota	2	2	husband	#NULL!	#NULL!	husband	2	#NULL!	0	0	0	NA		> 4	2	no	2	no	2	NA	#NULL!	no	2	no	2	NA	0	2
AAH9653	28	3	2	2	2	3	3	1	tertiary	4	2	3	nursing	6	2	4	2	Single	1	1	Ahoe	2	2	parents	#NULL!	#NULL!	parents	3	#NULL!	0	0	0	NA		> 4	2	no	2	no	2	NA	#NULL!	no	2	no	2	NA	0	2
AAH8605	28	3	2	2	2	3	3	1	JHS	2	1	1	hair dressing	3	2	2	1	Single	1	1	Atadeka	2	2	parents	#NULL!	#NULL!	parents	3	#NULL!	3	1	1	no		> 4	2	no	2	no	2	NA	#NULL!	no	2	no	2	≥ 11	0	2
AAH-6749	28	3	2	2	2	3	3	1	tertiary	4	2	3	nursing	6	2	4	2	Single	1	1	Ho	2	2	parents	#NULL!	#NULL!	parents	3	#NULL!	1	1	1	no		> 4	2	no	2	no	2	NA	#NULL!	no	2	yes	1	9.1-10.9	1	1
AAA-5725	28	3	2	2	2	3	3	1	SHS	3	2	2	teaching	6	2	4	2	married	2	3	Ho	2	2	husband	#NULL!	#NULL!	husband	2	#NULL!	2	1	1	no		> 4	2	no	2	no	2	NA	#NULL!	no	2	no	2	≥ 11	0	2
AAF-6749	28	3	2	2	2	3	3	1	tertiary	4	2	3	nursing	6	2	4	2	married	2	3	Ho	2	2	husband	#NULL!	#NULL!	husband	2	#NULL!	1	1	1	no		> 4	2	no	2	no	2	NA	#NULL!	no	2	no	2	NA	0	2
166	28	3	2	2	2	3	3	1	none	0	1	0	food vendor	4	2	2	1	Single	1	1	ho-asigato	2	2	husband	#NULL!	#NULL!	self	1	#NULL!	3	1	1	no	14-22	> 4	2	no	2	no	2	NA	#NULL!	no	2	no	2	NA	0	2
AAD3180	28	3	2	2	2	3	3	1	tertiary	4	2	3	Research Personnel	6	2	4	2	Single	1	1	Lokoe	2	2	parents	#NULL!	#NULL!	parents	3	#NULL!	3	1	1	no		> 4	2	no	2	no	2	NA	#NULL!	no	2	no	2	NA	0	2
AAG7476	29	3	2	2	2	3	3	1	SHS	3	2	2	trading	4	2	2	1	married	2	3	Mafi-Kumase	1	1	husband	#NULL!	#NULL!	husband	2	#NULL!	1	1	1	no		> 4	2	no	2	no	2	NA	#NULL!	no	2	no	2	NA	0	2
AAI2121	29	3	2	2	2	3	3	1	JHS	2	1	1	farming	5	2	1	1	married	2	3	Kpetoe	1	2	husband	#NULL!	#NULL!	husband	2	#NULL!	3	1	1	no		> 4	2	no	2	no	2	NA	#NULL!	no	2	no	2	NA	0	2
AAI9481	29	3	2	2	2	3	3	1	tertiary	4	2	3	student	2	1	3	0		#NULL!	#NULL!	Ho	2	2	parents	#NULL!	#NULL!	parents	3	#NULL!	1	1	1	no		> 4	2	no	2	no	2	NA	#NULL!	no	2	no	2	NA	0	2
AAG-7454	29	3	2	2	2	3	3	1	Basic	1	1	1	unemployed	0	1	0	0	Single	1	1	Ho	2	2	parents	#NULL!	#NULL!	parents	3	#NULL!	2	1	1	no		> 4	2	no	2	no	2	NA	#NULL!	no	2	yes	1	9.1-10.9	1	1
AAD6095	29	3	2	2	2	3	3	1	none	0	1	0	Housewife	1	1	0	0	married	2	3	Ho	2	2	husband	#NULL!	#NULL!	husband	2	#NULL!	2	1	1	no		> 4	2	no	2	no	2	NA	#NULL!	no	2	yes	1	9.1-10.9	1	1
AAC-4963	29	3	2	2	2	3	3	1	SHS	3	2	2	seamstress	3	2	2	1	married	2	3	Ho	2	2	husband	#NULL!	#NULL!	husband	2	#NULL!	1	1	1	no		> 4	2	no	2	no	2	NA	#NULL!	no	2	yes	1	7.1-9.0	2	1
AAC-7062	29	3	2	2	2	3	3	1	tertiary	4	2	3	Midwife	6	2	4	2	married	2	3	Ho	2	2	husband	#NULL!	#NULL!	husband	2	#NULL!	1	1	1	no		> 4	2	no	2	no	2	NA	#NULL!	no	2	yes	1	≥ 11	0	2
AAG5778	29	3	2	2	2	3	3	1	tertiary	4	2	3	teaching	6	2	4	2	married	2	3	Ho	2	2	husband	#NULL!	#NULL!	husband	2	#NULL!	1	1	1	no		> 4	2	no	2	no	2	NA	#NULL!	no	2	yes	1	9.1-10.9	1	1
AAB-2892	29	3	2	2	2	3	3	1	SHS	3	2	2	unemployed	0	1	0	0	married	2	3	Sokode	2	2	husband	#NULL!	#NULL!	husband	2	#NULL!	3	1	1	no		> 4	2	no	2	no	2	NA	#NULL!	no	2	no	2	NA	0	2
AAF5506	30	4	2	2	2	3	3	1	tertiary	4	2	3	teaching	6	2	4	2	Single	1	1	Kpetoe	1	2	parents	#NULL!	#NULL!	parents	3	#NULL!	0	0	0	NA		> 4	2	no	2	no	2	NA	#NULL!	no	2	yes	1	9.1-10.9	1	1
AAH7975	30	4	2	2	2	3	3	1	tertiary	4	2	3	teaching	6	2	4	2	married	2	3	Abutia Kpota	2	2	husband	#NULL!	#NULL!	husband	2	#NULL!	1	1	1	no		> 4	2	no	2	no	2	NA	#NULL!	no	2	no	2	NA	0	2
AAG0702	30	4	2	2	2	3	3	1	none	0	1	0	trading	4	2	2	1	Single	1	1	Ho	2	2	parents	#NULL!	#NULL!	parents	3	#NULL!	0	0	0	NA		> 4	2	no	2	no	2	NA	#NULL!	no	2	no	2	NA	0	2
AAH-7416	30	4	2	2	2	3	3	1	tertiary	4	2	3	teaching	6	2	4	2	married	2	3	Ho	2	2	husband	#NULL!	#NULL!	husband	2	#NULL!	2	1	1	no		> 4	2	no	2	no	2	NA	#NULL!	no	2	yes	1	9.1-10.9	1	1
AAG2592	31	4	2	2	2	3	3	1	tertiary	4	2	3	teaching	6	2	4	2	married	2	3	Adaklu	1	2	husband	#NULL!	#NULL!	husband	2	#NULL!	0	0	0	NA		> 4	2	no	2	no	2	NA	#NULL!	no	2	no	2	NA	0	2
AAH9718	31	4	2	2	2	3	3	1	none	0	1	0	none	0	1	0	0	married	2	3	Hlorve	1	1	husband	#NULL!	#NULL!	husband	2	#NULL!	3	1	1	no		> 4	2	no	2	no	2	NA	#NULL!	no	2	no	2	NA	0	2
AAI1044	31	4	2	2	2	3	3	1	JHS	2	1	1	trading	4	2	2	1	Single	1	1	Anyinawase	2	2	parents	#NULL!	#NULL!	parents	3	#NULL!	3	1	1	no		> 4	2	no	2	no	2	NA	#NULL!	no	2	no	2	NA	0	2
AAA-7193	31	4	2	2	2	3	3	1	JHS	2	1	1	trading	4	2	2	1	married	2	3	Ho	2	2	husband	#NULL!	#NULL!	husband	2	#NULL!	3	1	1	no		> 4	2	no	2	no	2	NA	#NULL!	no	2	yes	1	9.1-10.9	1	1
AAF5228	31	4	2	2	2	3	3	1	SHS	3	2	2	BUSINESS	4	2	2	1	married	2	3	Ho	2	2	husband	#NULL!	#NULL!	husband	2	#NULL!	2	1	1	no		> 4	2	no	2	no	2	NA	#NULL!	no	2	yes	1	9.1-10.9	1	1
AAH9961	31	4	2	2	2	3	3	1	tertiary	4	2	3	nursing	6	2	4	2	married	2	3	Ho	2	2	husband	#NULL!	#NULL!	husband	2	#NULL!	0	0	0	NA		> 4	2	no	2	no	2	NA	#NULL!	no	2	yes	1	9.1-10.9	1	1
AAF-9390	31	4	2	2	2	3	3	1	tertiary	4	2	3	Consultant	6	2	4	2	married	2	3	Ho	2	2	husband	#NULL!	#NULL!	husband	2	#NULL!	4	1	1	no		> 4	2	no	2	no	2	NA	#NULL!	no	2	no	2	NA	0	2
AAE-6122	31	4	2	2	2	3	3	1	tertiary	4	2	3	BANKER	6	2	4	2	married	2	3	Ho	2	2	husband	#NULL!	#NULL!	husband	2	#NULL!	1	1	1	no		> 4	2	no	2	no	2	NA	#NULL!	no	2	yes	1	9.1-10.9	1	1
AAG1963	31	4	2	2	2	3	3	1	tertiary	4	2	3	Customer Service	6	2	4	2	married	2	3	Lokoe	2	2	husband	#NULL!	#NULL!	husband	2	#NULL!	1	1	1	no		> 4	2	no	2	no	2	NA	#NULL!	no	2	no	2	NA	0	2
AAH9295	32	4	2	2	2	3	3	1	JHS	2	1	1	hair dressing	3	2	2	1	Single	1	1	Ziope	1	2	parents	#NULL!	#NULL!	parents	3	#NULL!	2	1	1	no		> 4	2	no	2	no	2	NA	#NULL!	no	2	no	2	NA	0	2
AAA6291	32	4	2	2	2	3	3	1	Basic	1	1	1	trading	4	2	2	1	Single	1	1	Ho	2	2	parents	#NULL!	#NULL!	parents	3	#NULL!	4	1	1	no		> 4	2	no	2	no	2	NA	#NULL!	no	2	no	2	NA	0	2
AAF-4891	32	4	2	2	2	3	3	1	tertiary	4	2	3	nursing	6	2	4	2	married	2	3	Ho	2	2	husband	#NULL!	#NULL!	husband	2	#NULL!	0	0	0	NA		> 4	2	no	2	no	2	NA	#NULL!	no	2	no	2	NA	0	2
AAD5123	32	4	2	2	2	3	3	1	tertiary	4	2	3	nursing	6	2	4	2	married	2	3	Ho	2	2	husband	#NULL!	#NULL!	husband	2	#NULL!	1	1	1	no		> 4	2	no	2	no	2	NA	#NULL!	no	2	yes	1	9.1-10.9	1	1
AAE-9005	32	4	2	2	2	3	3	1	SHS	3	2	2	trading	4	2	2	1	married	2	3	Lokoe	2	2	husband	#NULL!	#NULL!	husband	2	#NULL!	1	1	1	no		> 4	2	no	2	no	2	NA	#NULL!	no	2	no	2	NA	0	2
AAE-9005	32	4	2	2	2	3	3	1	SHS	3	2	2	trading	4	2	2	1	married	2	3	Lokoe	2	2	husband	#NULL!	#NULL!	husband	2	#NULL!	1	1	1	no		> 4	2	no	2	no	2	NA	#NULL!	no	2	yes	1	9.1-10.9	1	1
AAF5237	32	4	2	2	2	3	3	1	SHS	3	2	2	MCA	6	2	4	2	married	2	3	Lokoe	2	2	husband	#NULL!	#NULL!	husband	2	#NULL!	2	1	1	no		> 4	2	no	2	no	2	NA	#NULL!	no	2	no	2	NA	0	2
AAH0781	32	4	2	2	2	3	3	1	tertiary	4	2	3	Midwife	6	2	4	2	married	2	3	Sokode	2	2	husband	#NULL!	#NULL!	husband	2	#NULL!	1	1	1	no		> 4	2	no	2	no	2	NA	#NULL!	no	2	no	2	NA	0	2
AAB5437	33	4	2	2	2	3	3	1	SHS	3	2	2	Pollinator	6	2	4	2	Single	1	1	Saivese	1	1	parents	#NULL!	#NULL!	parents	3	#NULL!	1	1	1	no		> 4	2	no	2	no	2	NA	#NULL!	no	2	no	2	≥ 11	0	2
AAG3344	33	4	2	2	2	3	3	1	JHS	2	1	1	trading	4	2	2	1	Single	1	1	Ho	2	2	parents	#NULL!	#NULL!	parents	3	#NULL!	1	1	1	no		> 4	2	no	2	no	2	NA	#NULL!	no	2	no	2	NA	0	2
AAG3846	33	4	2	2	2	3	3	1	Basic	1	1	1	trading	4	2	2	1	married	2	3	Ho	2	2	husband	#NULL!	#NULL!	husband	2	#NULL!	4	1	1	no		> 4	2	no	2	no	2	NA	#NULL!	no	2	no	2	NA	0	2
AAF-5250	33	4	2	2	2	3	3	1	SHS	3	2	2	trading	4	2	2	1	married	2	3	Ho	2	2	husband	#NULL!	#NULL!	husband	2	#NULL!	0	0	0	NA		> 4	2	no	2	no	2	NA	#NULL!	no	2	yes	1	9.1-10.9	1	1
AAF8965	33	4	2	2	2	3	3	1	tertiary	4	2	3	teaching	6	2	4	2	married	2	3	Ho	2	2	husband	#NULL!	#NULL!	husband	2	#NULL!	2	1	1	no		> 4	2	no	2	no	2	NA	#NULL!	no	2	no	2	NA	0	2
AAI2085	33	4	2	2	2	3	3	1	tertiary	4	2	3	Accountant	6	2	4	2	married	2	3	Ho	2	2	husband	#NULL!	#NULL!	husband	2	#NULL!	2	1	1	no		> 4	2	no	2	no	2	NA	#NULL!	no	2	no	2	NA	0	2
AAE0879	33	4	2	2	2	3	3	1	tertiary	4	2	3	teaching	6	2	4	2	married	2	3	Ho	2	2	husband	#NULL!	#NULL!	husband	2	#NULL!	2	1	1	no		> 4	2	no	2	no	2	NA	#NULL!	no	2	yes	1	9.1-10.9	1	1
AAB8753	33	4	2	2	2	3	3	1	tertiary	4	2	3	nursing	6	2	4	2	married	2	3	Kpenoe	2	2	husband	#NULL!	#NULL!	husband	2	#NULL!	2	1	1	no		> 4	2	no	2	no	2	NA	#NULL!	no	2	no	2	NA	0	2
AAA3494	34	4	2	2	2	3	3	1	tertiary	4	2	3	Accountant	6	2	4	2	Single	1	1	Adaklu Vodze	1	1	parents	#NULL!	#NULL!	parents	3	#NULL!	2	1	1	no		> 4	2	no	2	no	2	NA	#NULL!	no	2	no	2	NA	0	2
AAF-5418	34	4	2	2	2	3	3	1	tertiary	4	2	3	Civil Servant	6	2	4	2	married	2	3	Ho	2	2	husband	#NULL!	#NULL!	husband	2	#NULL!	4	1	1	no		> 4	2	no	2	no	2	NA	#NULL!	no	2	no	2	NA	0	2
AAB1471	34	4	2	2	2	3	3	1	tertiary	4	2	3	nursing	6	2	4	2	married	2	3	Ho	2	2	husband	#NULL!	#NULL!	husband	2	#NULL!	1	1	1	no		> 4	2	no	2	no	2	NA	#NULL!	no	2	yes	1	9.1-10.9	1	1
AAH-6935	35	5	2	2	2	2	2	2	none	0	1	0	trading	4	2	2	1	Single	1	1	Kpetoe	1	2	parents	#NULL!	#NULL!	parents	3	#NULL!	3	1	1	no		> 4	2	no	2	no	2	NA	#NULL!	no	2	yes	1	9.1-10.9	1	1
AAI2433	35	5	2	2	2	2	2	2	tertiary	4	2	3	nursing	6	2	4	2	married	2	3	Ho	2	2	husband	#NULL!	#NULL!	husband	2	#NULL!	2	1	1	no		> 4	2	no	2	no	2	NA	#NULL!	no	2	yes	1	9.1-10.9	1	1
AAA4451	35	5	2	2	2	2	2	2	tertiary	4	2	3	nursing	6	2	4	2	married	2	3	Ho	2	2	parents	#NULL!	#NULL!	parents	3	#NULL!	2	1	1	no		> 4	2	no	2	no	2	NA	#NULL!	no	2	no	2	9.1-10.9	1	1
AAD-1933	35	5	2	2	2	2	2	2	JHS	2	1	1	Hairdresser	3	2	2	1	married	2	3	Titrinu	2	2	husband	#NULL!	#NULL!	husband	2	#NULL!	1	1	1	no		> 4	2	no	2	no	2	NA	#NULL!	no	2	yes	1	9.1-10.9	1	1
AAE-7524	36	5	2	2	2	2	2	2	tertiary	4	2	3	teaching	6	2	4	2	married	2	3	Kpetoe	1	2	husband	#NULL!	#NULL!	husband	2	#NULL!	1	1	1	no		> 4	2	no	2	no	2	NA	#NULL!	no	2	yes	1	9.1-10.9	1	1
AAI0254	36	5	2	2	2	2	2	2	Basic	1	1	1	trading	4	2	2	1	Single	1	1	Ziope	1	2	parents	#NULL!	#NULL!	parents	3	#NULL!	1	1	1	no		> 4	2	no	2	no	2	NA	#NULL!	no	2	no	2	NA	0	2
AAB3265	36	5	2	2	2	2	2	2	SHS	3	2	2	trading	4	2	2	1	married	2	3	Ho	2	2	husband	#NULL!	#NULL!	husband	2	#NULL!	2	1	1	no		> 4	2	no	2	no	2	NA	#NULL!	no	2	yes	1	9.1-10.9	1	1
AAF9903	36	5	2	2	2	2	2	2	tertiary	4	2	3	nursing	6	2	4	2	married	2	3	Ho	2	2	husband	#NULL!	#NULL!	husband	2	#NULL!	1	1	1	no		> 4	2	no	2	no	2	NA	#NULL!	no	2	yes	1	9.1-10.9	1	1
AAF9386	37	5	2	2	2	2	2	2	tertiary	4	2	3	Nutritionist	6	2	4	2	married	2	3	Akatsi	1	2	husband	#NULL!	#NULL!	husband	2	#NULL!	1	1	1	no		> 4	2	no	2	no	2	NA	#NULL!	no	2	no	2	NA	0	2
AAE0352	37	5	2	2	2	2	2	2	tertiary	4	2	3	teaching	6	2	4	2	married	2	3	Ho	2	2	husband	#NULL!	#NULL!	husband	2	#NULL!	2	1	1	no		> 4	2	no	2	no	2	NA	#NULL!	no	2	yes	1	9.1-10.9	1	1
AAI0884	38	5	2	2	2	2	2	2	none	0	1	0	farming	5	2	1	1	Single	1	1	Kpetoe	1	2	parents	#NULL!	#NULL!	parents	3	#NULL!	2	1	1	no		> 4	2	no	2	no	2	NA	#NULL!	no	2	no	2	NA	0	2
AAH6423	38	5	2	2	2	2	2	2	none	0	1	0	trading	4	2	2	1	Single	1	1	Tsitso	1	2	parents	#NULL!	#NULL!	parents	3	#NULL!	#NULL!	#NULL!	#NULL!	no		> 4	2	no	2	no	2	NA	#NULL!	no	2	yes	1	9.1-10.9	1	1
AAH9418	38	5	2	2	2	2	2	2	none	0	1	0	unemployed	0	1	0	0	married	2	3	Ho	2	2	husband	#NULL!	#NULL!	husband	2	#NULL!	2	1	1	no		> 4	2	no	2	no	2	NA	#NULL!	no	2	no	2	NA	0	2
AAE-4112	38	5	2	2	2	2	2	2	none	0	1	0	Caterer	7	2	2	1	married	2	3	Ho	2	2	husband	#NULL!	#NULL!	husband	2	#NULL!	0	0	0	NA		> 4	2	no	2	no	2	NA	#NULL!	no	2	no	2	NA	0	2
AAF6864	39	5	2	2	2	2	2	2	Basic	1	1	1	hair dressing	3	2	2	1	married	2	3	Alavanyo	1	1	husband	#NULL!	#NULL!	husband	2	#NULL!	2	1	1	no		> 4	2	no	2	no	2	NA	#NULL!	no	2	no	2	NA	0	2
AAC0962	39	5	2	2	2	2	2	2	tertiary	4	2	3	Accountant	6	2	4	2	married	2	3	Ho	2	2	husband	#NULL!	#NULL!	husband	2	#NULL!	3	1	1	no		> 4	2	no	2	no	2	NA	#NULL!	no	2	no	2	NA	0	2
AAD0651	39	5	2	2	2	2	2	2	tertiary	4	2	3	Environmental Health Officer	6	2	4	2	married	2	3	Ho	2	2	husband	#NULL!	#NULL!	husband	2	#NULL!	4	1	1	no		> 4	2	no	2	no	2	NA	#NULL!	no	2	no	2	NA	0	2
AAG3460	40	6	2	2	2	2	2	2	SHS	3	2	2	trading	4	2	2	1	Single	1	1	Dave	2	2	parents	#NULL!	#NULL!	parents	3	#NULL!	6	2	1	no		> 4	2	no	2	no	2	NA	#NULL!	yes	1	no	2	NA	0	2
AAA0592	43	6	2	2	2	2	2	2	JHS	2	1	1	Cook	6	2	2	1	married	2	3	Ho	2	2	husband	#NULL!	#NULL!	husband	2	#NULL!	2	1	1	no		> 4	2	no	2	no	2	NA	#NULL!	no	2	yes	1	9.1-10.9	1	1
AAH6017	45	7	2	2	2	2	2	2	JHS	2	1	1	trading	4	2	2	1	married	2	3	Ahoe	2	2	husband	#NULL!	#NULL!	husband	2	#NULL!	4	1	1	no		> 4	2	no	2	no	2	NA	#NULL!	no	2	no	2	NA	0	2
	29	3	2	2	2	3	3	1	JHS	2	1	1	trading	4	2	2	1	married	2	3	Kpetoe	1	2	husband	#NULL!	#NULL!	husband	2	#NULL!	2	1	1	no		> 4	2	no	2	no	2	NA	#NULL!	no	2	yes	1	9.1-10.9	1	1
AAF-2731	31	4	2	2	2	3	3	1	tertiary	4	2	3	trading	4	2	2	1	married	2	3	Ho	2	2	husband	#NULL!	#NULL!	husband	2	#NULL!	1	1	1	no		> 4	2	no	2	no	2	NA	#NULL!	no	2	yes	1	9.1-10.9	1	1
AAG-9825	32	4	2	2	2	3	3	1	SHS	3	2	2	Cleaner	6	2	4	2	married	2	3	Ho	2	2	husband	#NULL!	#NULL!	husband	2	#NULL!	1	1	1	no		> 4	2	no	2	no	2	NA	#NULL!	no	2	yes	1	7.1-9.0	2	1
AAH7263	32	4	2	2	2	3	3	1	Basic	1	1	1	seamstress	3	2	2	1	married	2	3	Ho	2	2	husband	#NULL!	#NULL!	husband	2	#NULL!	2	1	1	no		> 4	2	no	2	yes	1	GESTATIONAL HYPERTENSION	1	no	2	no	2	NA	0	2
AAH4098	44	6	2	2	2	2	2	2	SHS	3	2	2	Baker	3	2	2	1	Single	1	1	Ho	2	2	parents	#NULL!	#NULL!	parents	3	#NULL!	3	1	1	no		> 4	2	no	2	yes	1	PRE-ECLAMPSIA	3	no	2	no	2	≥ 11	0	2
AAH8416	46	7	2	2	2	2	2	2	none	0	1	0	farming	5	2	1	1	Single	1	1	Ho	2	2	parents	#NULL!	#NULL!	parents	3	#NULL!	#NULL!	#NULL!	#NULL!	no		> 4	2	no	2	yes	1	ECLAMPSIA	6	no	2	yes	1	9.1-10.9	1	1
AAA2559	29	3	2	2	2	3	3	1	Basic	1	1	1	trading	4	2	2	1		#NULL!	#NULL!	Takla - Tokor	2	2		#NULL!	#NULL!		#NULL!	#NULL!	3	1	1	no		> 4	2	no	2	no	2	NA	#NULL!	no	2	no	2	NA	0	2
AAF7563	36	5	2	2	2	2	2	2	JHS	2	1	1	trading	4	2	2	1		#NULL!	#NULL!	Ahoe	2	2		#NULL!	#NULL!		#NULL!	#NULL!	2	1	1	no		> 4	2	no	2	no	2	NA	#NULL!	no	2	no	2	NA	0	2
AAC8431	36	5	2	2	2	2	2	2	tertiary	4	2	3	Accountant	6	2	4	2		#NULL!	#NULL!	Dave	2	2		#NULL!	#NULL!		#NULL!	#NULL!	2	1	1	no		> 4	2	no	2	no	2	NA	#NULL!	no	2	no	2	NA	0	2
AAH8134	14	1	1	1	1	1	1	1	Basic	1	1	1	student	2	1	3	0	SINGLE	1	1	Kpetoe	1	2	parents	#NULL!	#NULL!	parents	3	#NULL!	0	0	0	NA		.	#NULL!		#NULL!	no	2	NA	#NULL!	UNSPECIFIED	#NULL!		#NULL!	UNSPECIFIED	#NULL!	#NULL!
311	19	1	1	1	1	1	1	1	Basic	1	1	1	unemployed	0	1	0	0	cohabitating	2	2	Adaklu	1	2	partner	#NULL!	#NULL!	partner	3	#NULL!	1	1	1	no	23-30	.	#NULL!		#NULL!	no	2	NA	#NULL!	no	2		#NULL!	NA	#NULL!	#NULL!
119	35	5	2	2	2	2	2	2	Basic	1	1	1	trader	4	2	2	1	Single	1	1	Anagokodzi	2	2	brother	#NULL!	#NULL!	brother	4	#NULL!	3	1	1	no	UNSPECIFIED	.	#NULL!	no	2	no	2	NA	#NULL!	no	2	no	2	NA	0	2
AAI0362	20	2	2	2	2	3	1	1	JHS	2	1	1	farming	5	2	1	1	Single	1	1	Agbesia-Afegame	1	1	parents	#NULL!	#NULL!	parents	3	#NULL!	0	0	0	NA		1-3	1	no	2	no	2	NA	#NULL!	no	2	no	2	NA	0	2
AAH-7359	20	2	2	2	2	3	1	1	JHS	2	1	1	unemployed	0	1	0	0	Single	1	1	Ho	2	2	parents	#NULL!	#NULL!	parents	3	#NULL!	1	1	1	no		1-3	1	no	2	no	2	NA	#NULL!	no	2	yes	1	9.1-10.9	1	1
AAH-9382	37	5	2	2	2	2	2	2	JHS	2	1	1	farming	5	2	1	1	married	2	3	Ho	2	2	husband	#NULL!	#NULL!	husband	2	#NULL!	2	1	1	no		1-3	1	no	2	no	2	NA	#NULL!	no	2	no	2	NA	0	2
118	19	1	1	1	1	1	1	1	none	0	1	0	unemployed	0	1	0	0	Single	1	1	Agortime-ziope	1	2	sister	#NULL!	#NULL!	sister	4	#NULL!	0	0	0	no	23-30	> 4	2	no	2	no	2	NA	#NULL!	no	2		#NULL!	NA	#NULL!	#NULL!
AAH2770	19	1	1	1	1	1	1	1	SHS	3	2	2	Food Vendor	4	2	2	1	Single	1	1	Ziope	1	2	parents	#NULL!	#NULL!	parents	3	#NULL!	0	0	0	NA		> 4	2	no	2	no	2	NA	#NULL!	no	2	no	2	≥ 11	0	2
AAI0439	22	2	2	2	2	3	1	1	SHS	3	2	2	unemployed	0	1	0	0	Single	1	1	Kpeve	1	2	parents	#NULL!	#NULL!	parents	3	#NULL!	0	0	0	NA		> 4	2	no	2	no	2	NA	#NULL!	no	2	yes	1	9.1-10.9	1	1
AAH-7005	22	2	2	2	2	3	1	1	SHS	3	2	2	seamstress	3	2	2	1	Single	1	1	Ho	2	2	parents	#NULL!	#NULL!	parents	3	#NULL!	0	0	0	NA		> 4	2	no	2	no	2	NA	#NULL!	no	2	yes	1	9.1-10.9	1	1
AAH-7524	24	2	2	2	2	3	1	1	none	0	1	0	trading	4	2	2	1	Single	1	1	Ho	2	2	parents	#NULL!	#NULL!	parents	3	#NULL!	2	1	1	no		> 4	2	no	2	no	2	NA	#NULL!	no	2	yes	1	9.1-10.9	1	1
AAI0644	26	3	2	2	2	3	3	1	JHS	2	1	1	hair dressing	3	2	2	1	Single	1	1	Achiase	1	1	parents	#NULL!	#NULL!	parents	3	#NULL!	2	1	1	no		> 4	2	no	2	no	2	NA	#NULL!	no	2	no	2	NA	0	2
AAB9473	26	3	2	2	2	3	3	1	tertiary	4	2	3	teaching	6	2	4	2	married	2	3	Godokpe - Ho	2	2	husband	#NULL!	#NULL!	husband	2	#NULL!	1	1	1	no		> 4	2	no	2	no	2	NA	#NULL!	no	2	no	2	NA	0	2
AAH-6884	27	3	2	2	2	3	3	1	SHS	3	2	2	trading	4	2	2	1	Single	1	1	Kpetoe	1	2	parents	#NULL!	#NULL!	parents	3	#NULL!	1	1	1	no		> 4	2	no	2	no	2	NA	#NULL!	no	2	no	2	≥ 11	0	2
AAH-7294	28	3	2	2	2	3	3	1	Basic	1	1	1	trading	4	2	2	1	married	2	3	Ho	2	2	husband	#NULL!	#NULL!	husband	2	#NULL!	2	1	1	no		> 4	2	no	2	no	2	NA	#NULL!	no	2	no	2	NA	0	2
AA13303	29	3	2	2	2	3	3	1	SHS	3	2	2	Soldier	6	2	4	2	married	2	3	Burma Camp	1	2	husband	#NULL!	#NULL!	husband	2	#NULL!	0	0	0	NA		> 4	2	no	2	no	2	NA	#NULL!	no	2	no	2	NA	0	2
AAH-8823	29	3	2	2	2	3	3	1	tertiary	4	2	3	Caterer	7	2	2	1	Single	1	1	Tsito	1	2	parents	#NULL!	#NULL!	parents	3	#NULL!	0	0	0	NA		> 4	2	no	2	no	2	NA	#NULL!	no	2	no	2	≥ 11	0	2
AAE-8887	30	4	2	2	2	3	3	1	tertiary	4	2	3	teaching	6	2	4	2	married	2	3	Ho	2	2	husband	#NULL!	#NULL!	husband	2	#NULL!	0	0	0	NA		> 4	2	no	2	no	2	NA	#NULL!	no	2	yes	1	7.1-9.0	2	1
AAH-7378	31	4	2	2	2	3	3	1	JHS	2	1	1	trading	4	2	2	1	Single	1	1	Ziope	1	2	parents	#NULL!	#NULL!	parents	3	#NULL!	1	1	1	no		> 4	2	no	2	no	2	NA	#NULL!	no	2	yes	1	7.1-9.0	2	1
AAH8850	32	4	2	2	2	3	3	1	JHS	2	1	1	trading	4	2	2	1	Single	1	1	Ho	2	2	parents	#NULL!	#NULL!	parents	3	#NULL!	3	1	1	no		> 4	2	no	2	no	2	NA	#NULL!	no	2	yes	1	9.1-10.9	1	1
AAI0415	38	5	2	2	2	2	2	2	tertiary	4	2	3	teaching	6	2	4	2	Single	1	1	Kpoeta	2	2	parents	#NULL!	#NULL!	parents	3	#NULL!	1	1	1	no		> 4	2	no	2	no	2	NA	#NULL!	no	2	no	2	NA	0	2
AAI3304	42	6	2	2	2	2	2	2	JHS	2	1	1	unemployed	0	1	0	0	Single	1	1	Ziope	1	2	parents	#NULL!	#NULL!	parents	3	#NULL!	#NULL!	#NULL!	#NULL!	no		> 4	2	no	2	no	2	NA	#NULL!	no	2	no	2	NA	0	2
AAH-8922	28	3	2	2	2	3	3	1	Basic	1	1	1	farming	5	2	1	1	Single	1	1	Ho	2	2	parents	#NULL!	#NULL!	parents	3	#NULL!	2	1	1	no		> 4	2	no	2	yes	1	PRE-ECLAMPSIA	3	no	2	no	2	NA	0	2
AAG2067	21	2	2	2	2	3	1	1	JHS	2	1	1	unemployed	0	1	0	0	Single	1	1	Ho	2	2	parents	#NULL!	#NULL!	parents	3	#NULL!	0	0	0	NA		> 4	2	no	2	no	2	NA	#NULL!	no	2	yes	1	9.1-10.9	1	1
AAI0726	29	3	2	2	2	3	3	1	tertiary	4	2	3	teaching	6	2	4	2	Single	1	1	Ho	2	2	parents	#NULL!	#NULL!	parents	3	#NULL!	0	0	0	NA		> 4	2	no	2	no	2	NA	#NULL!	no	2	no	2	NA	0	2
AAH5981	33	4	2	2	2	3	3	1	tertiary	4	2	3	Marketing Officer	6	2	4	2	Single	1	1	Takoradi	1	2	parents	#NULL!	#NULL!	parents	3	#NULL!	1	1	1	no		> 4	2	no	2	no	2	NA	#NULL!	no	2	yes	1	9.1-10.9	1	1
AAH6795	34	4	2	2	2	3	3	1	tertiary	4	2	3	Midwife	6	2	4	2	married	2	3	Ho	2	2	husband	#NULL!	#NULL!	husband	2	#NULL!	2	1	1	no		> 4	2	no	2	no	2	NA	#NULL!	no	2	no	2	NA	0	2
AAE3471	39	5	2	2	2	2	2	2	SHS	3	2	2	hair dressing	3	2	2	1	Single	1	1	Ho	2	2	parents	#NULL!	#NULL!	parents	3	#NULL!	2	1	1	no		> 4	2	no	2	no	2	NA	#NULL!	no	2	no	2	NA	0	2
AAH5034	16	1	1	1	1	1	1	1	none	0	1	0	unemployed	0	1	0	0	married	2	3	Ziope	1	2	husband	#NULL!	#NULL!	husband	2	#NULL!	0	0	0	NA		0	1	no	2	no	2	NA	#NULL!	no	2	no	2	NA	0	2
AAI1276	15	1	1	1	1	1	1	1	Basic	1	1	1	seamstress	3	2	2	1	Single	1	1	Kpetoe	1	2	parents	#NULL!	#NULL!	parents	3	#NULL!	0	0	0	NA		> 4	2	no	2	no	2	NA	#NULL!	no	2	no	2	NA	0	2
AAH-6866	22	2	2	2	2	3	1	1	SHS	3	2	2	trading	4	2	2	1	Single	1	1	Kpeve	1	2	parents	#NULL!	#NULL!	parents	3	#NULL!	1	1	1	no		> 4	2	no	2	no	2	NA	#NULL!	no	2	yes	1	9.1-10.9	1	1
AAH8508	35	5	2	2	2	2	2	2	SHS	3	2	2	seamstress	3	2	2	1	married	2	3	Ho	2	2	husband	#NULL!	#NULL!	husband	2	#NULL!	3	1	1	no		> 4	2	no	2	no	2	NA	#NULL!	no	2	yes	1	7.1-9.0	2	1
AAI2274	36	5	2	2	2	2	2	2	JHS	2	1	1	unemployed	0	1	0	0	Single	1	1	Ho	2	2	parents	#NULL!	#NULL!	parents	3	#NULL!	4	1	1	no		1-3	1	no	2	no	2	NA	#NULL!	no	2	yes	1	≤ 7	3	1
215	18	1	1	1	1	1	1	1	none	0	1	0	unemployed	0	1	0	0	married	2	3	adaklu	1	2	husband	#NULL!	#NULL!	husband	2	#NULL!	0	0	0	NA	>30	1-3	1	no	2	no	2	NA	#NULL!	no	2	yes	1	≤ 7	3	1
258	23	2	2	2	2	3	1	1	SHS	3	2	2	trading	4	2	2	1	married	2	3	kpetoe	1	2	husband	#NULL!	#NULL!	husband	2	#NULL!	1	1	1	no	23-30	1-3	1	no	2	no	2	NA	#NULL!	no	2	yes	1	≤ 7	3	1
109	19	1	1	1	1	1	1	1	SHS	3	2	2	student	2	1	3	0	Single	1	1	ho-poly	2	2	father	#NULL!	#NULL!	parents	3	#NULL!	0	0	0	NA	14-22	> 4	2	no	2	no	2	NA	#NULL!	no	2	yes	1	≤ 7	3	1
120	31	4	2	2	2	3	3	1	JHS	2	1	1	seamstress	3	2	2	1	married	2	3	SDA down Ho	2	2	husband	#NULL!	#NULL!	husband	2	#NULL!	2	1	1	no	≤13	> 4	2	yes	1	no	2	NA	#NULL!	no	2	yes	1	7.1-9.0	2	1
228	23	2	2	2	2	3	1	1	JHS	2	1	1	unemployed	0	1	0	0	cohabitating	2	2	abutia	2	2	partner	#NULL!	#NULL!	partner	3	#NULL!	2	1	1	no	23-30	1-3	1	no	2	no	2	NA	#NULL!	no	2	yes	1	7.1-9.0	2	1
428	26	3	2	2	2	3	3	1	none	0	1	0	housewife	1	1	0	0	married	2	3	Wumenu	1	1	husband	#NULL!	#NULL!	husband	2	#NULL!	4	1	1	yes	14-22	1-3	1	no	2	no	2	NA	#NULL!	no	2	yes	1	9.1-10.9	1	1
AAF8974	15	1	1	1	1	1	1	1	none	0	1	0	unemployed	0	1	0	0	married	2	3	Ho	2	2	parents	#NULL!	#NULL!	parents	3	#NULL!	0	0	0	NA		> 4	2	no	2	no	2	NA	#NULL!	no	2	yes	1	7.1-9.0	2	1
312	16	1	1	1	1	1	1	1	JHS	2	1	1	student	2	1	3	0	cohabitating	2	2	Ziave	2	2	partner	#NULL!	#NULL!	partner	3	#NULL!	0	0	0	NA	14-22	> 4	2	no	2	no	2	NA	#NULL!	no	2	yes	1	7.1-9.0	2	1
370	19	1	1	1	1	1	1	1	JHS	2	1	1	trading	4	2	2	1	single	1	1	poly down	2	2	mother	#NULL!	#NULL!	mother	3	#NULL!	0	0	0	NA	14-22	> 4	2	no	2	no	2	NA	#NULL!	no	2	no	2	NA	0	2
205	20	2	2	2	2	3	1	1	SHS	3	2	2	student	2	1	3	0	cohabitating	2	2	sokode	2	2	partner	#NULL!	#NULL!	husband	2	#NULL!	0	0	0	NA	14-22	> 4	2	no	2	no	2	NA	#NULL!	no	2	yes	1	7.1-9.0	2	1
368	20	2	2	2	2	3	1	1	Basic	1	1	1	housewife	1	1	0	0	married	2	3	Sokode-Lokoe	2	2	alone	#NULL!	#NULL!	husband	2	#NULL!	4	1	1	no	23-30	> 4	2	no	2	no	2	NA	#NULL!	no	2	yes	1	7.1-9.0	2	1
404	23	2	2	2	2	3	1	1	SHS	3	2	2	unemployed	0	1	0	0	Single	1	1	Da-Abra ho	2	2	husband	#NULL!	#NULL!	husband	2	#NULL!	1	1	1	no	≤13	> 4	2	no	2	no	2	NA	#NULL!	no	2	yes	1	7.1-9.0	2	1
241	24	2	2	2	2	3	1	1	JHS	2	1	1	seamstress	3	2	2	1	single	1	1	Deme Ho	2	2	husband	#NULL!	#NULL!	husband	2	#NULL!	0	0	0	NA	≤13	> 4	2	no	2	no	2	NA	#NULL!	no	2	yes	1	7.1-9.0	2	1
164	24	2	2	2	2	3	1	1	Basic	1	1	1	housewife	1	1	0	0	married	2	3	Kpenoe - Ho	2	2	husband	#NULL!	#NULL!	Self	1	#NULL!	2	1	1	UNSPECIFIED	14-22	> 4	2	no	2	no	2	NA	#NULL!	no	2	yes	1	7.1-9.0	2	1
270	25	3	2	2	2	3	3	1	SHS	3	2	2	unemployed	0	1	0	0	cohabitating	2	2	akoefe	2	2	mother	#NULL!	#NULL!	mother-inlaw	4	#NULL!	1	1	1	no	14-22	> 4	2	no	2	no	2	NA	#NULL!	no	2	yes	1	9.1-10.9	1	1
307	26	3	2	2	2	3	3	1	JHS	2	1	1	trading	4	2	2	1	Single	1	1	Ben-Total,Ho	2	2	husband	#NULL!	#NULL!	mother	3	#NULL!	0	0	0	NA	≤13	> 4	2	no	2	no	2	NA	#NULL!	no	2	yes	1	7.1-9.0	2	1
345	27	3	2	2	2	3	3	1	SHS	3	2	2	caterer	7	2	2	1	single	1	1	Barrack Ho	2	2	sister	#NULL!	#NULL!	sister	4	#NULL!	0	0	0	NA	≤13	> 4	2	no	2	no	2	NA	#NULL!	no	2	yes	1	7.1-9.0	2	1
337	27	3	2	2	2	3	3	1	SHS	3	2	2	seamstress	3	2	2	1	married	2	3	ck road	2	2	husband	#NULL!	#NULL!	husband	2	#NULL!	1	1	1	no	≤13	> 4	2	no	2	no	2	NA	#NULL!	no	2	yes	1	7.1-9.0	2	1
388	28	3	2	2	2	3	3	1	JHS	2	1	1	seamstress	3	2	2	1	married	2	3	tsitso	1	2	husband	#NULL!	#NULL!	husband	2	#NULL!	3	1	1	no	≤13	> 4	2	no	2	no	2	NA	#NULL!	no	2	yes	1	7.1-9.0	2	1
AAH1314	29	3	2	2	2	3	3	1	Basic	1	1	1	trading	4	2	2	1	Single	1	1	Ho	2	2	parents	#NULL!	#NULL!	parents	3	#NULL!	4	1	1	no		> 4	2	no	2	no	2	NA	#NULL!	no	2	yes	1	7.1-9.0	2	1
415	30	4	2	2	2	3	3	1	JHS	2	1	1	trading	4	2	2	1	married	2	3	asikuma	1	1	husband	#NULL!	#NULL!	husband	2	#NULL!	1	1	1	no	14-22	> 4	2	no	2	no	2	NA	#NULL!	no	2	yes	1	7.1-9.0	2	1
AAD7537	30	4	2	2	2	3	3	1	tertiary	4	2	3	Lab Technician	6	2	4	2	Single	1	1	Ho	2	2	parents	#NULL!	#NULL!	parents	3	#NULL!	1	1	1	no		> 4	2	no	2	no	2	NA	#NULL!	no	2	yes	1	7.1-9.0	2	1
329	31	4	2	2	2	3	3	1	tertiary	4	2	3	programme officer	6	2	4	2	married	2	3	ho-kokope	2	2	husband	#NULL!	#NULL!	husband	2	#NULL!	0	0	0	NA	≤13	> 4	2	no	2	no	2	NA	#NULL!	no	2	yes	1	7.1-9.0	2	1
238	32	4	2	2	2	3	3	1	tertiary	4	2	3	fashion designer	3	2	2	1	married	2	3	Dave Ho	2	2	alone	#NULL!	#NULL!	husband	2	#NULL!	0	0	0	NA	≤13	> 4	2	no	2	no	2	NA	#NULL!	no	2	yes	1	7.1-9.0	2	1
62	32	4	2	2	2	3	3	1	JHS	2	1	1	trading	4	2	2	1	cohabitating	2	2	Housing Ho	2	2	husband	#NULL!	#NULL!	husband	2	#NULL!	3	1	1	no	14-22	> 4	2	no	2	no	2	NA	#NULL!	no	2	yes	1	7.1-9.0	2	1
AAE7929	33	4	2	2	2	3	3	1	none	0	1	0	none	0	1	0	0	Single	1	1	Ho	2	2	parents	#NULL!	#NULL!	parents	3	#NULL!	2	1	1	no		> 4	2	no	2	no	2	NA	#NULL!	no	2	yes	1	7.1-9.0	2	1
387	33	4	2	2	2	3	3	1	JHS	2	1	1	seamstress	3	2	2	1	married	2	3	Tsikpota HO	2	2	husband	#NULL!	#NULL!	husband	2	#NULL!	3	1	1	no	≤13	> 4	2	no	2	no	2	NA	#NULL!	no	2	yes	1	7.1-9.0	2	1
431	35	5	2	2	2	2	2	2	Basic	1	1	1	farming	5	2	1	1	married	2	3	Kpogadzi	2	2	mother	#NULL!	#NULL!	husband	2	#NULL!	4	1	1	no	14-22	> 4	2	no	2	no	2	NA	#NULL!	no	2	yes	1	7.1-9.0	2	1
168	36	5	2	2	2	2	2	2	tertiary	4	2	3	secretary	6	2	4	2	married	2	3	Ho Teacher's flat	2	2	husband	#NULL!	#NULL!	husband	2	#NULL!	3	1	1	no	14-22	> 4	2	no	2	yes	1	gestational hypertension	1	no	2	yes	1	9.1-10.9	1	1
43	25	3	2	2	2	3	3	1	none	0	1	0	seamstress	3	2	2	1	cohabitating	2	2	kpetoe	1	2	alone	#NULL!	#NULL!	self	1	#NULL!	1	1	1	no	20-30	1-3	1		#NULL!	no	2	NA	#NULL!	no	2	yes	1	7.1-9.0	2	1
AAI2312	25	3	2	2	2	3	3	1	Basic	1	1	1	seamstress	3	2	2	1	married	2	3	Ho	2	2	husband	#NULL!	#NULL!	husband	2	#NULL!	1	1	1	no		> 4	2	no	2	no	2	NA	#NULL!	no	2	yes	1	7.1-9.0	2	1
68	26	3	2	2	2	3	3	1	SHS	3	2	2	farming	5	2	1	1	cohabiting	2	2	kpetoe-azamatkofe	1	2	partner	#NULL!	#NULL!	partner	3	#NULL!	2	1	1	no	23-30	> 4	2	no	2	no	2	NA	#NULL!	no	2	yes	1	7.1-9.0	2	1
365	26	3	2	2	2	3	3	1	SHS	3	2	2	trading	4	2	2	1	married	2	3	ho-dome	2	2	father	#NULL!	#NULL!	husband	2	#NULL!	1	1	1	no	23-30	> 4	2	no	2	no	2	NA	#NULL!	no	2	yes	1	7.1-9.0	2	1
17	27	3	2	2	2	3	3	1	JHS	2	1	1	seamstress	3	2	2	1	married	2	3	kpetoe	1	2	alone	#NULL!	#NULL!	husband	2	#NULL!	0	0	0	NA	≤13	> 4	2	no	2	no	2	NA	#NULL!	no	2	yes	1	7.1-9.0	2	1
321	29	3	2	2	2	3	3	1	JHS	2	1	1	trading	4	2	2	1	cohabitating	2	2	Dave Ho	2	2	partner	#NULL!	#NULL!	partner	3	#NULL!	3	1	1	no	14-22	> 4	2	no	2	no	2	NA	#NULL!	no	2	yes	1	7.1-9.0	2	1
380	40	6	2	2	2	2	2	2	tertiary	4	2	3	trading	4	2	2	1	married	2	3	Kpetoe	1	2	husband	#NULL!	#NULL!	husband	2	#NULL!	#NULL!	#NULL!	#NULL!	no	≤13	> 4	2	no	2	no	2	NA	#NULL!	no	2	yes	1	7.1-9.0	2	1
74	22	2	2	2	2	3	1	1	JHS	2	1	1	farming	5	2	1	1	cohabitating	2	2	Adaklu-torda	1	1	partner	#NULL!	#NULL!	partner	3	#NULL!	0	0	0	NA	≤13	> 4	2		#NULL!	no	2	NA	#NULL!	no	2	yes	1	9.1-10.9	1	1
159	25	3	2	2	2	3	3	1	tertiary	4	2	3	trading	4	2	2	1	married	2	3	Ho-Kabore Down	2	2	alone	#NULL!	#NULL!	sister	4	#NULL!	1	1	1	no	≤13	> 4	2		#NULL!	no	2	NA	#NULL!	no	2	yes	1	9.1-10.9	1	1
364	24	2	2	2	2	3	1	1	tertiary	4	2	3	trading	4	2	2	1	married	2	3	HO-anlokordzi	2	2	uncle	#NULL!	#NULL!	uncle	4	#NULL!	0	0	0	NA	14-22	> 4	2	yes	1	no	2	NA	#NULL!	no	2	yes	1	7.1-9.0	2	1
121	24	2	2	2	2	3	1	1	none	0	1	0	houysewife	1	1	0	0	married	2	3	akoete	1	1	husband	#NULL!	#NULL!	husband	2	#NULL!	2	1	1	no	14-22	1-3	1	no	2	no	2	NA	#NULL!	no	2	no	2	NA	0	2
131	28	3	2	2	2	3	3	1	SHS	3	2	2	trading	4	2	2	1	married	2	3	kpedze	1	2	husband	#NULL!	#NULL!	husband	2	#NULL!	1	1	1	no	≤13	1-3	1	no	2	no	2	NA	#NULL!	no	2	no	2	NA	0	2
243	15	1	1	1	1	1	1	1	JHS	2	1	1	student	2	1	3	0	Single	1	1	OLA SHS	2	2	father	#NULL!	#NULL!	parents	3	#NULL!	0	0	0	NA	14-22	> 4	2	no	2	no	2	NA	#NULL!	no	2	no	2	NA	0	2
417	17	1	1	1	1	1	1	1	JHS	2	1	1	trading	4	2	2	1	Single	1	1	Takla Tokor	2	2	mother	#NULL!	#NULL!	mother	3	#NULL!	0	0	0	NA	>30	> 4	2	no	2	no	2	NA	#NULL!	no	2	yes	1	9.1-10.9	1	1
155	19	1	1	1	1	1	1	1	none	0	1	0	housewife	1	1	0	0	married	2	3	Ho-zongo	2	2	husband	#NULL!	#NULL!	self	1	#NULL!	0	0	0	NA	14-22	> 4	2	no	2	no	2	NA	#NULL!	no	2	yes	1	9.1-10.9	1	1
310	20	2	2	2	2	3	1	1	tertiary	4	2	3	uemployed	0	1	0	0	married	2	3	Kpetoe	1	2	partner	#NULL!	#NULL!	brother	4	#NULL!	1	1	1	no	14-22	> 4	2	no	2	no	2	NA	#NULL!	no	2	yes	1	7.1-9.0	2	1
93	20	2	2	2	2	3	1	1	none	0	1	0	housewife	1	1	0	0	married	2	3	kpeoe-ho	2	2	husband	#NULL!	#NULL!	self	1	#NULL!	1	1	1	no	23-30	> 4	2	no	2	no	2	NA	#NULL!	no	2	yes	1	9.1-10.9	1	1
418	21	2	2	2	2	3	1	1	none	0	1	0	Housewife	1	1	0	0	married	2	3	Datasor	1	1	husband	#NULL!	#NULL!	husband	2	#NULL!	4	1	1	no	≤13	> 4	2	no	2	no	2	NA	#NULL!	no	2	yes	1	9.1-10.9	1	1
15	21	2	2	2	2	3	1	1	JHS	2	1	1	unemployed	0	1	0	0	married	2	3	Ho Zongo	2	2	parents	#NULL!	#NULL!	parents	3	#NULL!	1	1	1	no	23-30	> 4	2	no	2	no	2	NA	#NULL!	no	2	yes	1	9.1-10.9	1	1
167	23	2	2	2	2	3	1	1	JHS	2	1	1	trading	4	2	2	1	Single	1	1	barracks-ho	2	2	husband	#NULL!	#NULL!	husband	2	#NULL!	1	1	1	no	≤13	> 4	2	no	2	no	2	NA	#NULL!	no	2	yes	1	9.1-10.9	1	1
197	23	2	2	2	2	3	1	1	SHS	3	2	2	unemployed	0	1	0	0	married	2	3	Zongo	2	2	husband	#NULL!	#NULL!	husband	2	#NULL!	0	0	0	NA	14-22	> 4	2	no	2	no	2	NA	#NULL!	no	2	yes	1	9.1-10.9	1	1
308	25	3	2	2	2	3	3	1	tertiary	4	2	3	teaching	6	2	4	2	married	2	3	Bankoe	2	2	sister	#NULL!	#NULL!	husband	2	#NULL!	0	0	0	NA	≤13	> 4	2	no	2	no	2	NA	#NULL!	no	2	no	2	NA	0	2
143	25	3	2	2	2	3	3	1	JHS	2	1	1	trading	4	2	2	1	married	2	3	barracks-newtown	2	2	husband	#NULL!	#NULL!	self	1	#NULL!	2	1	1	no	14-22	> 4	2	no	2	no	2	NA	#NULL!	no	2	yes	1	9.1-10.9	1	1
54	25	3	2	2	2	3	3	1	SHS	3	2	2	trading	4	2	2	1	cohabitating	2	2	Ho-PWD	2	2	partner	#NULL!	#NULL!	partner	3	#NULL!	1	1	1	no	≤13	> 4	2	no	2	no	2	NA	#NULL!	no	2	yes	1	7.1-9.0	2	1
305	26	3	2	2	2	3	3	1	Basic	1	1	1	trading	4	2	2	1	cohabitating	2	2	Ziope	1	2	parther and mother in-law	#NULL!	#NULL!	partner and mother in-law	4	#NULL!	3	1	1	no	≤13	> 4	2	no	2	no	2	NA	#NULL!	no	2	yes	1	9.1-10.9	1	1
256	27	3	2	2	2	3	3	1	JHS	2	1	1	trading	4	2	2	1	married	2	3	Dome	2	2	husband	#NULL!	#NULL!	self	1	#NULL!	1	1	1	no	≤13	> 4	2	no	2	no	2	NA	#NULL!	yes	1	yes	1	7.1-9.0	2	1
323	27	3	2	2	2	3	3	1	SHS	3	2	2	unemployed	0	1	0	0	married	2	3	opp. Trafalgar	2	2	husband	#NULL!	#NULL!	husband	2	#NULL!	0	0	0	NA	14-22	> 4	2	no	2	no	2	NA	#NULL!	no	2	yes	1	9.1-10.9	1	1
402	28	3	2	2	2	3	3	1	SHS	3	2	2	trader	4	2	2	1	married	2	3	Akpenamawu - Ho	2	2	husband	#NULL!	#NULL!	husband	2	#NULL!	1	1	1	no	≤13	> 4	2	no	2	no	2	NA	#NULL!	no	2	no	2	NA	0	2
367	28	3	2	2	2	3	3	1	tertiary	4	2	3	account clerk	6	2	4	2	married	2	3	sokode-lokoe	2	2	husband	#NULL!	#NULL!	husband	2	#NULL!	1	1	1	no	≤13	> 4	2	no	2	no	2	NA	#NULL!	no	2	yes	1	9.1-10.9	1	1
353	29	3	2	2	2	3	3	1	SHS	3	2	2	baking	6	2	4	2	married	2	3	Kpeve	1	2	husband	#NULL!	#NULL!	husband	2	#NULL!	1	1	1	UNSPECIFIED	≤13	> 4	2	no	2	no	2	NA	#NULL!	no	2	yes	1	9.1-10.9	1	1
4	29	3	2	2	2	3	3	1	tertiary	4	2	3	teaching	6	2	4	2	married	2	3	alaye junction	2	2	husband	#NULL!	#NULL!	husband	2	#NULL!	1	1	1	no	≤13	> 4	2	no	2	no	2	NA	#NULL!	no	2	yes	1	9.1-10.9	1	1
206	29	3	2	2	2	3	3	1	JHS	2	1	1	unemployed	0	1	0	0	married	2	3	Ho Fiave	2	2	husband	#NULL!	#NULL!	husband	2	#NULL!	3	1	1	no	14-22	> 4	2	no	2	no	2	NA	#NULL!	no	2	yes	1	9.1-10.9	1	1
63	29	3	2	2	2	3	3	1	tertiary	4	2	3	teaching	6	2	4	2	married	2	3	ho-barracks	2	2	husband	#NULL!	#NULL!	husband	2	#NULL!	2	1	1	no	14-22	> 4	2	no	2	no	2	NA	#NULL!	no	2	no	2	NA	0	2
297	29	3	2	2	2	3	3	1	JHS	2	1	1	seamstress	3	2	2	1	cohabitating	2	2	Sokode-Gborgame	2	2	mother	#NULL!	#NULL!	partner	3	#NULL!	0	0	0	NA	≤13	> 4	2	no	2	no	2	NA	#NULL!	no	2	no	2	NA	0	2
129	30	4	2	2	2	3	3	1	JHS	2	1	1	hair dressing	3	2	2	1	married	2	3	abutia	2	2	mother	#NULL!	#NULL!	husband	2	#NULL!	1	1	1	no	≤13	> 4	2	no	2	no	2	NA	#NULL!	no	2	yes	1	7.1-9.0	2	1
361	30	4	2	2	2	3	3	1	tertiary	4	2	3	caterer	7	2	2	1	cohabiting	2	2	ho-barracks	2	2	partner	#NULL!	#NULL!	partner	3	#NULL!	0	0	0	NA	14-22	> 4	2	no	2	no	2	NA	#NULL!	no	2	yes	1	9.1-10.9	1	1
84	31	4	2	2	2	3	3	1	tertiary	4	2	3	marketing officer	6	2	4	2	married	2	3	ho-trafalgar	2	2	parents and sister	#NULL!	#NULL!	sister	4	#NULL!	0	0	0	NA	≤13	> 4	2	no	2	no	2	NA	#NULL!	no	2	yes	1	9.1-10.9	1	1
51	32	4	2	2	2	3	3	1	tertiary	4	2	3	nursig	6	2	4	2	married	2	3	anglokodzi	2	2	husband	#NULL!	#NULL!	husband	2	#NULL!	2	1	1	no	≤13	> 4	2	no	2	no	2	NA	#NULL!	no	2	yes	1	9.1 to 10.9	1	1
39	32	4	2	2	2	3	3	1	tertiary	4	2	3	civil servant	6	2	4	2	married	2	3	lokoe	2	2	husband	#NULL!	#NULL!	husband	2	#NULL!	2	1	1	no	≤13	> 4	2	no	2	no	2	NA	#NULL!	no	2	no	2	NA	0	2
426	33	4	2	2	2	3	3	1	tertiary	4	2	3	Seamtress	3	2	2	1	married	2	3	Mirage Ho	2	2	husband	#NULL!	#NULL!	husband	2	#NULL!	1	1	1	no	≤13	> 4	2	no	2	no	2	NA	#NULL!	no	2	no	2	NA	0	2
425	33	4	2	2	2	3	3	1	tertiary	4	2	3	teaching	6	2	4	2	married	2	3	sokode-lokoe	2	2	husband	#NULL!	#NULL!	husband	2	#NULL!	3	1	1	no	14-22	> 4	2	no	2	no	2	NA	#NULL!	no	2	yes	1	9.1-10.9	1	1
195	34	4	2	2	2	3	3	1	JHS	2	1	1	trading	4	2	2	1	married	2	3	Tanyigbe	1	1	husband	#NULL!	#NULL!	husband	2	#NULL!	3	1	1	no	14-22	> 4	2	no	2	no	2	NA	#NULL!	no	2	yes	1	9.1-10.9	1	1
201	34	4	2	2	2	3	3	1	tertiary	4	2	3	trading	4	2	2	1	married	2	3	OLA TOP	2	2	husband	#NULL!	#NULL!	husband	2	#NULL!	3	1	1	no	14-22	> 4	2	no	2	no	2	NA	#NULL!	no	2	yes	1	9.1-10.9	1	1
393	35	5	2	2	2	2	2	2	SHS	3	2	2	trading	4	2	2	1	married	2	3	Akpenamawu	2	2	alone	#NULL!	#NULL!	husband	2	#NULL!	4	1	1	no	≤13	> 4	2	no	2	no	2	NA	#NULL!	no	2	yes	1	7.1-9.0	2	1
99	36	5	2	2	2	2	2	2	JHS	2	1	1	trading	4	2	2	1	married	2	3	asamankessie	1	2	husband	#NULL!	#NULL!	husband	2	#NULL!	2	1	1	no	≤13	> 4	2	no	2	no	2	NA	#NULL!	no	2	yes	1	9.1-10.9	1	1
196	37	5	2	2	2	2	2	2	Basic	1	1	1	hair dressing	3	2	2	1	married	2	3	Kpeve- Newton	1	2	husband	#NULL!	#NULL!	husband	2	#NULL!	4	1	1	no	≤13	> 4	2	no	2	no	2	NA	#NULL!	no	2	yes	1	9.1-10.9	1	1
203	37	5	2	2	2	2	2	2	Basic	1	1	1	trading	4	2	2	1	married	2	3	Pleasure Garden Ho	2	2	Husband	#NULL!	#NULL!	husband	2	#NULL!	2	1	1	no	≤13	> 4	2	no	2	no	2	NA	#NULL!	no	2	yes	1	9.1-10.9	1	1
186	39	5	2	2	2	2	2	2	tertiary	4	2	3	nursing	6	2	4	2	married	2	3	kpetoe	1	2	brother	#NULL!	#NULL!	brother	4	#NULL!	4	1	1	no	≤13	> 4	2	no	2	no	2	NA	#NULL!	no	2	yes	1	9.1-10.9	1	1
209	39	5	2	2	2	2	2	2	tertiary	4	2	3	secretary	6	2	4	2	married	2	3	sokode-lokoe	2	2	husband	#NULL!	#NULL!	husband	2	#NULL!	3	1	1	no	14-22	> 4	2	no	2	no	2	NA	#NULL!	no	2	yes	1	9.1-10.9	1	1
382	40	6	2	2	2	2	2	2	Basic	1	1	1	trading	4	2	2	1	married	2	3	C.K road,Ho	2	2	husband	#NULL!	#NULL!	husband	2	#NULL!	2	1	1	no	≤13	> 4	2	no	2	no	2	NA	#NULL!	no	2	yes	1	7.1-9.0	2	1
151	42	6	2	2	2	2	2	2	JHS	2	1	1	trading	4	2	2	1	married	2	3	Ziope	1	2	husband	#NULL!	#NULL!	aunty	4	#NULL!	#NULL!	#NULL!	#NULL!	no	≤13	> 4	2	no	2	yes	1	chronic hypertension	2	yes	1	yes	1	9.1-10.9	1	1
263	29	3	2	2	2	3	3	1	JHS	2	1	1	unemployed	0	1	0	0	married	2	3	Barracks	2	2	husband	#NULL!	#NULL!	husband	2	#NULL!	1	1	1	no	≤13	> 4	2	no	2	no	2	NA	#NULL!	no	2	no	2	NA	0	2
399	25	3	2	2	2	3	3	1	Basic	1	1	1	seamstress	3	2	2	1	married	2	3	Agortime-ziope	1	2	husband	#NULL!	#NULL!	husband	2	#NULL!	2	1	1	no	14-22	> 4	2		#NULL!	no	2	NA	#NULL!	no	2	yes	1	9.1-10.9	1	1
432	39	5	2	2	2	2	2	2	Basic	1	1	1	farming	5	2	1	1	married	2	3	Labadi ACCRA	1	2	husband	#NULL!	#NULL!	husband	2	#NULL!	4	1	1	no	≤13	> 4	2		#NULL!	no	2	NA	#NULL!	no	2	no	2	NA	0	2
434	26	3	2	2	2	3	3	1	SHS	3	2	2	farming	5	2	1	1	married	2	3	Ziope	1	2	husband	#NULL!	#NULL!	husband	2	#NULL!	3	1	1	no	≤13	> 4	2	yes	1	no	2	NA	#NULL!	no	2	yes	1	9.1-10.9	1	1
439	35	5	2	2	2	2	2	2	JHS	2	1	1	trading	4	2	2	1	married	2	3	Ziope	1	2	husband	#NULL!	#NULL!	husband	2	#NULL!	3	1	1	no	≤13	> 4	2	yes	1	no	2	NA	#NULL!	no	2	yes	1	9.1-10.9	1	1
218	43	6	2	2	2	2	2	2	JHS	2	1	1	farming	5	2	1	1	cohabitating	2	2	ziope	1	2	partner	#NULL!	#NULL!	partner	3	#NULL!	3	1	1	no	23-30	1-3	1	no	2	no	2	NA	#NULL!	no	2	yes	1	9.1-10.9	1	1
414	20	2	2	2	2	3	1	1	SHS	3	2	2	fashion designer	3	2	2	1	Single	1	1	Desiadenyo	2	2	mother	#NULL!	#NULL!	mother	3	#NULL!	0	0	0	NA	14-22	> 4	2	no	2	no	2	NA	#NULL!	no	2	yes	1	9.1-10.9	1	1
148	29	3	2	2	2	3	3	1	Basic	1	1	1	seamstress	3	2	2	1	Single	1	1	kpetoe	1	2	husband	#NULL!	#NULL!	self	1	#NULL!	1	1	1	no	≤13	> 4	2	no	2	no	2	NA	#NULL!	no	2	yes	1	9.1-10.9	1	1
126	36	5	2	2	2	2	2	2	JHS	2	1	1	trading	4	2	2	1	married	2	3	Dededo	2	2	husband	#NULL!	#NULL!	husband	2	#NULL!	4	1	1	no	≤13	> 4	2	no	2	no	2	NA	#NULL!	no	2	yes	1	7.1-9.0	2	1
163	40	6	2	2	2	2	2	2	JHS	2	1	1	farming	5	2	1	1	married	2	3	ziope-kpetoe	1	2	husband	#NULL!	#NULL!	self	1	#NULL!	4	1	1	no	23-30	> 4	2	no	2	no	2	NA	#NULL!	no	2	yes	1	7.1-9.0	2	1
220	28	3	2	2	2	3	3	1	Basic	1	1	1	trading	4	2	2	1	cohabitating	2	2	akoetey-kpetoe	1	1	partner	#NULL!	#NULL!	partner	3	#NULL!	2	1	1	no	14-22	> 4	2	no	2	yes	1	chronic hypertension	2	no	2	yes	1	9.1-10.9	1	1
253	36	5	2	2	2	2	2	2	JHS	2	1	1	trading	4	2	2	1	married	2	3	Afokpakope	1	1	husband	#NULL!	#NULL!	husband	2	#NULL!	5	2	1	no	≤13	> 4	2	no	2	yes	1	pre-eclampsia	3	no	2	no	2	NA	0	2
283	17	1	1	1	1	1	1	1	JHS	2	1	1	unemployed	0	1	0	0	married	2	3	Ho central	2	2	Mother in-law	#NULL!	#NULL!	Mother in-law	4	#NULL!	0	0	0	NA	23-30	> 4	2		#NULL!	no	2	NA	#NULL!	no	2	no	2	NA	0	2
AAG9470	29	3	2	2	2	3	3	1	JHS	2	1	1	student	2	1	3	0	Single	1	1	Kpalime-Wegbe	1	1	parents	#NULL!	#NULL!	parents	3	#NULL!	2	1	1	no		1-3	1	no	2	no	2	NA	#NULL!	no	2	yes	1	9.1-10.9	1	1
405	25	3	2	2	2	3	3	1	JHS	2	1	1	trading	4	2	2	1	cohabitating	2	2	Taviefe Avenya	1	1	partner	#NULL!	#NULL!	partner	3	#NULL!	3	1	1	no	≤13	> 4	2	no	2	no	2	NA	#NULL!	no	2	yes	1	9.1-10.9	1	1
324	25	3	2	2	2	3	3	1	JHS	2	1	1	seamstress	3	2	2	1	married	2	3	Sokode-Lokoe	2	2	husband	#NULL!	#NULL!	husband	2	#NULL!	1	1	1	no	≤13	> 4	2	no	2	no	2	NA	#NULL!	no	2	yes	1	9.1-10.9	1	1
268	28	3	2	2	2	3	3	1	none	0	1	0	trading	4	2	2	1	married	2	3	Bankoe	2	2	husband	#NULL!	#NULL!	husband	2	#NULL!	1	1	1	no	≤13	> 4	2	no	2	no	2	NA	#NULL!	no	2	no	2	NA	0	2
379	29	3	2	2	2	3	3	1	tertiary	4	2	3	nursing	6	2	4	2	married	2	3	Mirage Ho	2	2	husband	#NULL!	#NULL!	husband	2	#NULL!	0	0	0	NA	≤13	> 4	2	no	2	no	2	NA	#NULL!	no	2	yes	1	≤ 7	3	1
212	31	4	2	2	2	3	3	1	tertiary	4	2	3	nursing	6	2	4	2	married	2	3	Deme-Ho	2	2	father	#NULL!	#NULL!	sister	4	#NULL!	0	0	0	NA	≤13	> 4	2	no	2	no	2	NA	#NULL!	no	2	yes	1	NA	1	1
266	18	1	1	1	1	1	1	1	JHS	2	1	1	unemployed	0	1	0	0	Single	1	1	kpetoe	1	2	Grandma	#NULL!	#NULL!	Grandma	4	#NULL!	0	0	0	NA	23-30	> 4	2	no	2	no	2	NA	#NULL!	no	2	yes	1	7.1-9.0	2	1
403	27	3	2	2	2	3	3	1	SHS	3	2	2	trading	4	2	2	1	married	2	3	Agortime-ziope	1	2	husband	#NULL!	#NULL!	husband	2	#NULL!	1	1	1	no	≤13	> 4	2	no	2	no	2	NA	#NULL!	no	2	yes	1	9.1-10.9	1	1
433	30	4	2	2	2	3	3	1	tertiary	4	2	3	nursing	6	2	4	2	married	2	3	tsito	1	2	alone	#NULL!	#NULL!	husband	2	#NULL!	1	1	1	yes	14-22	> 4	2	no	2	no	2	NA	#NULL!	no	2	yes	1	9.1-10.9	1	1
193	27	3	2	2	2	3	3	1	Basic	1	1	1	unemployed	0	1	0	0	cohabitating	2	2	Kpando	1	2	partner	#NULL!	#NULL!	partner	3	#NULL!	4	1	1	no	23-30	> 4	2	no	2	yes	1	pre-eclampsia	3	no	2	yes	1	≤ 7	3	1
12	23	2	2	2	2	3	1	1	none	0	1	0	food vendor	4	2	2	1	Single	1	1	Ho-zongo	2	2	husband	#NULL!	#NULL!	husband	2	#NULL!	1	1	1	no	14-22	> 4	2	no	2	no	2	NA	#NULL!	no	2	no	2	NA	0	2
13	33	4	2	2	2	3	3	1	tertiary	4	2	3	nursing	6	2	4	2	married	2	3	Sokode	2	2	husband	#NULL!	#NULL!	husband	2	#NULL!	1	1	1	no	≤13	> 4	2	no	2	no	2	NA	#NULL!	no	2	no	2	NA	0	2
71	20	2	2	2	2	3	1	1	JHS	2	1	1	baking	6	2	4	2	cohabitating	2	2	HO-Akpena Mawu	2	2	partner	#NULL!	#NULL!	self	1	#NULL!	1	1	1	no	≤13	> 4	2		#NULL!	no	2	NA	#NULL!	no	2	no	2	NA	0	2
87	24	2	2	2	2	3	1	1	JHS	2	1	1	seamstress	3	2	2	1	married	2	3	Kokompe-Ho	2	2	husband	#NULL!	#NULL!	self	1	#NULL!	0	0	0	NA	14-22	> 4	2		#NULL!	no	2	NA	#NULL!	no	2	yes	1	9.1-10.9	1	1
254	27	3	2	2	2	3	3	1	tertiary	4	2	3	cosmotology	3	2	2	1	married	2	3	Dome	2	2	Grandma	#NULL!	#NULL!	Self	1	#NULL!	0	0	0	NA	14-22	> 4	2		#NULL!	no	2	NA	#NULL!	no	2	no	2	NA	0	2
192	31	4	2	2	2	3	3	1	Basic	1	1	1	farming	5	2	1	1	married	2	3	Adaklu	1	2	husband	#NULL!	#NULL!	husband	2	#NULL!	2	1	1	no	≤13	> 4	2		#NULL!	no	2	NA	#NULL!	no	2	no	2	NA	0	2
340	36	5	2	2	2	2	2	2	SHS	3	2	2	trading	4	2	2	1	married	2	3	Ho-Mac-Collins	2	2	husband	#NULL!	#NULL!	husband	2	#NULL!	4	1	1	no	≤13	> 4	2		#NULL!	no	2	NA	#NULL!	no	2	no	2	NA	0	2
421	40	6	2	2	2	2	2	2	Basic	1	1	1	trading	4	2	2	1	married	2	3	C.K road	2	2	husband	#NULL!	#NULL!	husband	2	#NULL!	0	0	0	NA	≤13	> 4	2		#NULL!	no	2	NA	#NULL!	no	2	no	2	NA	0	2
25	33	4	2	2	2	3	3	1	tertiary	4	2	3	teaching	6	2	4	2	married	2	3	Ho Power house	2	2	husband	#NULL!	#NULL!	husband	2	#NULL!	0	0	0	NA	≤13	> 4	2	yes	1	no	2	NA	#NULL!	no	2	yes	1	9.1-10.9	1	1
282	17	1	1	1	1	1	1	1	JHS	2	1	1	student	2	1	3	0	Single	1	1	Ziopo	1	2	mother	#NULL!	#NULL!	mother	3	#NULL!	0	0	0	NA	23-30	1-3	1	no	2	no	2	NA	#NULL!	no	2	no	2	NA	0	2
355	23	2	2	2	2	3	1	1	Basic	1	1	1	Seamtress	3	2	2	1	married	2	3	Togolome	1	1	husband	#NULL!	#NULL!	husband	2	#NULL!	0	0	0	NA	14-22	1-3	1	no	2	no	2	NA	#NULL!	no	2	no	2	NA	0	2
237	33	4	2	2	2	3	3	1	JHS	2	1	1	farming	5	2	1	1	married	2	3	Power house Ho	2	2	husband	#NULL!	#NULL!	husband	2	#NULL!	4	1	1	no	23-30	1-3	1	no	2	no	2	NA	#NULL!	no	2	no	2	NA	0	2
102	38	5	2	2	2	2	2	2	none	0	1	0	farming	5	2	1	1	married	2	3	Abutia-Tekplevi	2	2	husband	#NULL!	#NULL!	husband	2	#NULL!	2	1	1	no	14-22	1-3	1	no	2	no	2	NA	#NULL!	no	2	no	2	NA	0	2
339	14	1	1	1	1	1	1	1	JHS	2	1	1	student	2	1	3	0	married	2	3	ck road-ho	2	2	parents	#NULL!	#NULL!	mother	3	#NULL!	0	0	0	NA	≤13	> 4	2	no	2	no	2	NA	#NULL!	no	2	yes	1	9.1-10.9	1	1
53	19	1	1	1	1	1	1	1	SHS	3	2	2	student	2	1	3	0	Single	1	1	Mawuli estate Ho	2	2	parents	#NULL!	#NULL!	parents	3	#NULL!	0	0	0	NA	14-22	> 4	2	no	2	no	2	NA	#NULL!	no	2	yes	1	7.1-9.0	2	1
98	22	2	2	2	2	3	1	1	none	0	1	0	unemployed	0	1	0	0	married	2	3	Ho-zongo	2	2	husband	#NULL!	#NULL!	self	1	#NULL!	3	1	1	no	23-30	> 4	2	no	2	no	2	NA	#NULL!	no	2	yes	1	7.1-9.0	2	1
244	22	2	2	2	2	3	1	1	SHS	3	2	2	hair dressing	3	2	2	1	Single	1	1	Tsikpota	2	2	alone	#NULL!	#NULL!	sister	4	#NULL!	0	0	0	NA	≤13	> 4	2	no	2	no	2	NA	#NULL!	no	2	no	2	NA	0	2
23	23	2	2	2	2	3	1	1	SHS	3	2	2	seamstress	3	2	2	1	married	2	3	sokode-lokoe	2	2	husband	#NULL!	#NULL!	husband	2	#NULL!	0	0	0	NA	≤13	> 4	2	no	2	no	2	NA	#NULL!	no	2	no	2	NA	0	2
300	23	2	2	2	2	3	1	1	tertiary	4	2	3	unemployed	0	1	0	0	Single	1	1	ziavi-dzogbe	2	2	partner	#NULL!	#NULL!	partner	3	#NULL!	2	1	1	no	≤13	> 4	2	no	2	no	2	NA	#NULL!	no	2	no	2	NA	0	2
169	24	2	2	2	2	3	1	1	tertiary	4	2	3	nursing	6	2	4	2	Single	1	1	Ahoe Ho	2	2	mother	#NULL!	#NULL!	sister	4	#NULL!	0	0	0	NA	≤13	> 4	2	no	2	no	2	NA	#NULL!	no	2	no	2	NA	0	2
169	24	2	2	2	2	3	1	1	tertiary	4	2	3	nursing	6	2	4	2	Single	1	1	Ahoe-Ho	2	2	mother	#NULL!	#NULL!	sister	4	#NULL!	0	0	0	NA	≤13	> 4	2	no	2	no	2	NA	#NULL!	no	2	no	2	NA	0	2
389	24	2	2	2	2	3	1	1	tertiary	4	2	3	nurse	6	2	4	2	married	2	3	near henry lise school,ho	2	2	UNSPECIFIED	#NULL!	#NULL!	UNSPECIFIED	#NULL!	#NULL!	0	0	0	NA	≤13	> 4	2	no	2	no	2	NA	#NULL!	no	2	yes	1	9.1-10.9	1	1
33	24	2	2	2	2	3	1	1	SHS	3	2	2	caterer	7	2	2	1	cohabitating	2	2	RTC down	2	2	partner	#NULL!	#NULL!	partner	3	#NULL!	0	0	0	NA	≤13	> 4	2	no	2	no	2	NA	#NULL!	no	2	no	2	NA	0	2
422	25	3	2	2	2	3	3	1	JHS	2	1	1	hair dressing	3	2	2	1	married	2	3	anagokodzi	2	2	husband	#NULL!	#NULL!	husband	2	#NULL!	2	1	1	no	≤13	> 4	2	no	2	no	2	NA	#NULL!	no	2	no	2	NA	0	2
344	26	3	2	2	2	3	3	1	SHS	3	2	2	trading	4	2	2	1	cohabitating	2	2	kpetoe	1	2	partner	#NULL!	#NULL!	partner	3	#NULL!	3	1	1	no	≤13	> 4	2	no	2	no	2	NA	#NULL!	no	2	no	2	NA	0	2
390	26	3	2	2	2	3	3	1	JHS	2	1	1	housewife	1	1	0	0	married	2	3	desiadenyo-ho	2	2	husband	#NULL!	#NULL!	husband	2	#NULL!	0	0	0	NA	≤13	> 4	2	no	2	no	2	NA	#NULL!	no	2	no	2	NA	0	2
204	27	3	2	2	2	3	3	1	SHS	3	2	2	trading	4	2	2	1	married	2	3	gorshen city	2	2	husband	#NULL!	#NULL!	husband	2	#NULL!	0	0	0	NA	14-22	> 4	2	no	2	no	2	NA	#NULL!	no	2	no	2	NA	0	2
204	27	3	2	2	2	3	3	1	JHS	2	1	1	trader	4	2	2	1	married	2	3	Goshen City Ho	2	2	husband	#NULL!	#NULL!	husband	2	#NULL!	0	0	0	NA	14-22	> 4	2	no	2	no	2	NA	#NULL!	no	2	no	2	NA	0	2
128	27	3	2	2	2	3	3	1	JHS	2	1	1	seamstress	3	2	2	1	married	2	3	Hopedo	2	2	husband	#NULL!	#NULL!	husband	2	#NULL!	2	1	1	no	14-22	> 4	2	no	2	no	2	NA	#NULL!	no	2	no	2	NA	0	2
314	27	3	2	2	2	3	3	1	tertiary	4	2	3	unemployed	0	1	0	0	married	2	3	sokode-etoe	2	2	mother	#NULL!	#NULL!	mother	3	#NULL!	1	1	1	no	≤13	> 4	2	no	2	no	2	NA	#NULL!	no	2	no	2	NA	0	2
198	27	3	2	2	2	3	3	1	SHS	3	2	2	unemployed	0	1	0	0	cohabitating	2	2	Titrinu-HO	2	2	partner	#NULL!	#NULL!	partner	3	#NULL!	0	0	0	NA	≤13	> 4	2	no	2	no	2	NA	#NULL!	no	2	yes	1	9.1-10.9	1	1
73	27	3	2	2	2	3	3	1	tertiary	4	2	3	caterer	7	2	2	1	married	2	3	Ziave	2	2	husband	#NULL!	#NULL!	husband	2	#NULL!	1	1	1	no	≤13	> 4	2	no	2	no	2	NA	#NULL!	yes	1	no	2	NA	0	2
430	28	3	2	2	2	3	3	1	tertiary	4	2	3	unemployed	0	1	0	0	married	2	3	Golokuati	1	2	husband	#NULL!	#NULL!	husband	2	#NULL!	1	1	1	yes	≤13	> 4	2	no	2	no	2	NA	#NULL!	no	2	no	2	NA	0	2
80	28	3	2	2	2	3	3	1	SHS	3	2	2	teaching	6	2	4	2	married	2	3	kpetoe	1	2	husband	#NULL!	#NULL!	brother	4	#NULL!	1	1	1	no	≤13	> 4	2	no	2	no	2	NA	#NULL!	no	2	no	2	NA	0	2
124	28	3	2	2	2	3	3	1	JHS	2	1	1	seamstress	3	2	2	1	married	2	3	Kpeve	1	2	husband	#NULL!	#NULL!	husband	2	#NULL!	0	0	0	NA	≤13	> 4	2	no	2	no	2	NA	#NULL!	no	2	no	2	NA	0	2
261	28	3	2	2	2	3	3	1	SHS	3	2	2	seamstress	3	2	2	1	married	2	3	Godokpe	2	2	husband	#NULL!	#NULL!	husband	2	#NULL!	1	1	1	no	≤13	> 4	2	no	2	no	2	NA	#NULL!	no	2	no	2	NA	0	2
2	28	3	2	2	2	3	3	1	tertiary	4	2	3	teaching	6	2	4	2	married	2	3	HO-Bankoe	2	2	husband	#NULL!	#NULL!	husband	2	#NULL!	0	0	0	NA	≤13	> 4	2	no	2	no	2	NA	#NULL!	no	2	no	2	NA	0	2
391	28	3	2	2	2	3	3	1	tertiary	4	2	3	teaching	6	2	4	2	Single	1	1	Poly junction Ho	2	2	alone	#NULL!	#NULL!	husband	2	#NULL!	0	0	0	NA	14-22	> 4	2	no	2	no	2	NA	#NULL!	no	2	no	2	NA	0	2
429	29	3	2	2	2	3	3	1	SHS	3	2	2	police	6	2	4	2	cohabitating	2	2	kpetoe	1	2	partner	#NULL!	#NULL!	partner	3	#NULL!	0	0	0	NA	≤13	> 4	2	no	2	no	2	NA	#NULL!	no	2	no	2	NA	0	2
400	29	3	2	2	2	3	3	1	JHS	2	1	1	seamstress	3	2	2	1	married	2	3	Avatime Dzogefeme	2	2	husband	#NULL!	#NULL!	husband	2	#NULL!	2	1	1	no	≤13	> 4	2	no	2	no	2	NA	#NULL!	no	2	yes	1	9.1-10.9	1	1
335	29	3	2	2	2	3	3	1	SHS	3	2	2	Orderly	6	2	4	2	married	2	3	Ho-RTC	2	2	husband	#NULL!	#NULL!	husband	2	#NULL!	1	1	1	no	≤13	> 4	2	no	2	no	2	NA	#NULL!	no	2	yes	1	9.1-10.9	1	1
330	29	3	2	2	2	3	3	1	tertiary	4	2	3	nursing	6	2	4	2	married	2	3	sokode-lokoe	2	2	sister	#NULL!	#NULL!	sister	4	#NULL!	0	0	0	NA	14-22	> 4	2	no	2	no	2	NA	#NULL!	no	2	no	2	NA	0	2
381	30	4	2	2	2	3	3	1	tertiary	4	2	3	nursing	6	2	4	2	married	2	3	Tsito	1	2	UNSPECIFIED	#NULL!	#NULL!	UNSPECIFIED	#NULL!	#NULL!	1	1	1	no	≤13	> 4	2	no	2	no	2	NA	#NULL!	no	2	yes	1	9.1-10.9	1	1
137	30	4	2	2	2	3	3	1	Basic	1	1	1	trading	4	2	2	1	cohabitating	2	2	Avatidome Ho	2	2	partner	#NULL!	#NULL!	self	1	#NULL!	2	1	1	no	≤13	> 4	2	no	2	no	2	NA	#NULL!	no	2	no	2	NA	0	2
184	30	4	2	2	2	3	3	1	tertiary	4	2	3	shop attendant	6	2	4	2	married	2	3	Dave Ho	2	2	husband	#NULL!	#NULL!	husband	2	#NULL!	0	0	0	NA	≤13	> 4	2	no	2	no	2	NA	#NULL!	no	2	no	2	NA	0	2
213	30	4	2	2	2	3	3	1	tertiary	4	2	3	housewife	1	1	0	0	married	2	3	Ho Heve	2	2	husband	#NULL!	#NULL!	husband	2	#NULL!	1	1	1	no	14-22	> 4	2	no	2	no	2	NA	#NULL!	no	2	no	2	NA	0	2
356	30	4	2	2	2	3	3	1	JHS	2	1	1	seamstress	3	2	2	1	cohabitating	2	2	ho-ahoe	2	2	partner	#NULL!	#NULL!	partner	3	#NULL!	1	1	1	no	14-22	> 4	2	no	2	no	2	NA	#NULL!	no	2	yes	1	9.1-10.9	1	1
138	30	4	2	2	2	3	3	1	tertiary	4	2	3	data processor	6	2	4	2	married	2	3	somey-down	2	2	husband	#NULL!	#NULL!	mother	3	#NULL!	2	1	1	no	≤13	> 4	2	no	2	no	2	NA	#NULL!	no	2	no	2	NA	0	2
374	31	4	2	2	2	3	3	1	tertiary	4	2	3	Midwife	6	2	4	2	married	2	3	Abutia	2	2	husband	#NULL!	#NULL!	husband	2	#NULL!	1	1	1	no	≤13	> 4	2	no	2	no	2	NA	#NULL!	no	2	no	2	NA	0	2
411	31	4	2	2	2	3	3	1	tertiary	4	2	3	Midwife	6	2	4	2	married	2	3	Anyione	2	2	alone	#NULL!	#NULL!	husband	2	#NULL!	1	1	1	no	≤13	> 4	2	no	2	no	2	NA	#NULL!	no	2	yes	1	9.1-10.9	1	1
10	31	4	2	2	2	3	3	1	tertiary	4	2	3	teaching	6	2	4	2	married	2	3	Ben-Total,Ho	2	2	alone	#NULL!	#NULL!	Self	1	#NULL!	0	0	0	NA	≤13	> 4	2	no	2	no	2	NA	#NULL!	no	2	no	2	NA	0	2
360	31	4	2	2	2	3	3	1	tertiary	4	2	3	Accountant	6	2	4	2	married	2	3	Dome Ho	2	2	husband	#NULL!	#NULL!	husband	2	#NULL!	0	0	0	NA	≤13	> 4	2	no	2	no	2	NA	#NULL!	no	2	no	2	NA	0	2
10	31	4	2	2	2	3	3	1	tertiary	4	2	3	teaching	6	2	4	2	married	2	3	Ho- Ben total	2	2	alone	#NULL!	#NULL!	self	1	#NULL!	0	0	0	NA	≤13	> 4	2	no	2	no	2	NA	#NULL!	no	2	no	2	NA	0	2
76	31	4	2	2	2	3	3	1	JHS	2	1	1	seamstress	3	2	2	1	married	2	3	Ho-Ben Total	2	2	husband	#NULL!	#NULL!	husband	2	#NULL!	2	1	1	no	≤13	> 4	2	no	2	no	2	NA	#NULL!	no	2	no	2	NA	0	2
341	31	4	2	2	2	3	3	1	JHS	2	1	1	trading	4	2	2	1	married	2	3	voradep village	2	2	husband	#NULL!	#NULL!	husband	2	#NULL!	2	1	1	no	≤13	> 4	2	no	2	no	2	NA	#NULL!	no	2	yes	1	9.1-10.9	1	1
223	32	4	2	2	2	3	3	1	tertiary	4	2	3	teaching	6	2	4	2	married	2	3	Dave junction Ho	2	2	husband	#NULL!	#NULL!	husband	2	#NULL!	2	1	1	no	≤13	> 4	2	no	2	no	2	NA	#NULL!	no	2	yes	1	9.1-10.9	1	1
199	32	4	2	2	2	3	3	1	JHS	2	1	1	baking	6	2	4	2	married	2	3	ho-dome	2	2	husband	#NULL!	#NULL!	husband	2	#NULL!	1	1	1	no	≤13	> 4	2	no	2	no	2	NA	#NULL!	no	2	no	2	NA	0	2
322	32	4	2	2	2	3	3	1	SHS	3	2	2	hair dressing	3	2	2	1	married	2	3	ho-hliha	2	2	husband	#NULL!	#NULL!	husband	2	#NULL!	0	0	0	NA	≤13	> 4	2	no	2	no	2	NA	#NULL!	no	2	yes	1	9.1-10.9	1	1
397	32	4	2	2	2	3	3	1	tertiary	4	2	3	civil servant	6	2	4	2	married	2	3	Kabori quarters	2	2	husband	#NULL!	#NULL!	husband	2	#NULL!	3	1	1	no	≤13	> 4	2	no	2	no	2	NA	#NULL!	no	2	yes	1	9.1-10.9	1	1
424	33	4	2	2	2	3	3	1	Basic	1	1	1	seamstress	3	2	2	1	married	2	3	Agortime-ziope	1	2	sister	#NULL!	#NULL!	husband	2	#NULL!	1	1	1	yes	≤13	> 4	2	no	2	no	2	NA	#NULL!	no	2	no	2	NA	0	2
354	33	4	2	2	2	3	3	1	Basic	1	1	1	trading	4	2	2	1	married	2	3	Tsito Kwantia	1	2	husband	#NULL!	#NULL!	husband	2	#NULL!	4	1	1	no	14-22	> 4	2	no	2	no	2	NA	#NULL!	no	2	yes	1	7.1-9.0	2	1
14	33	4	2	2	2	3	3	1	JHS	2	1	1	seamstress	3	2	2	1	cohabitating	2	2	ho-c.k.road	2	2	alone	#NULL!	#NULL!	husband	2	#NULL!	2	1	1	no	≤13	> 4	2	no	2	no	2	NA	#NULL!	no	2	yes	1	7.1-9.0	2	1
69	33	4	2	2	2	3	3	1	tertiary	4	2	3	caterer	7	2	2	1	married	2	3	HO-deme	2	2	husband	#NULL!	#NULL!	husband	2	#NULL!	2	1	1	no	≤13	> 4	2	no	2	no	2	NA	#NULL!	no	2	no	2	NA	0	2
419	33	4	2	2	2	3	3	1	tertiary	4	2	3	teaching	6	2	4	2	married	2	3	Near Ho Municipal Hospital	2	2	mother	#NULL!	#NULL!	husband	2	#NULL!	1	1	1	no	14-22	> 4	2	no	2	no	2	NA	#NULL!	no	2	yes	1	9.1-10.9	1	1
36	33	4	2	2	2	3	3	1	JHS	2	1	1	hair derssing	3	2	2	1	Single	1	1	somey-down	2	2	alone	#NULL!	#NULL!	self	1	#NULL!	2	1	1	no	≤13	> 4	2	no	2	no	2	NA	#NULL!	no	2	no	2	NA	0	2
127	34	4	2	2	2	3	3	1	JHS	2	1	1	trading	4	2	2	1	married	2	3	Agokorfe	1	1	husband	#NULL!	#NULL!	husband	2	#NULL!	0	0	0	NA	≤13	> 4	2	no	2	no	2	NA	#NULL!	no	2	no	2	NA	0	2
234	34	4	2	2	2	3	3	1	tertiary	4	2	3	farming	5	2	1	1	married	2	3	Ziope Agortime	1	2	husband	#NULL!	#NULL!	husband	2	#NULL!	4	1	1	no	23-30	> 4	2	no	2	no	2	NA	#NULL!	no	2	no	2	NA	0	2
313	34	4	2	2	2	3	3	1	tertiary	4	2	3	teaching	6	2	4	2	married	2	3	Amedzofe	2	2	husband	#NULL!	#NULL!	husband	2	#NULL!	1	1	1	no	≤13	> 4	2	no	2	no	2	NA	#NULL!	no	2	no	2	NA	0	2
438	35	5	2	2	2	2	2	2	tertiary	4	2	3	teaching	6	2	4	2	married	2	3	kpetoe	1	2	husband	#NULL!	#NULL!	husband	2	#NULL!	1	1	1	no	23-30	> 4	2	no	2	no	2	NA	#NULL!	no	2	no	2	NA	0	2
140	35	5	2	2	2	2	2	2	SHS	3	2	2	seamstress	3	2	2	1	married	2	3	ho-c.k.road	2	2	alone	#NULL!	#NULL!	self	1	#NULL!	1	1	1	no	≤13	> 4	2	no	2	no	2	NA	#NULL!	no	2	yes	1	9.1-10.9	1	1
338	35	5	2	2	2	2	2	2	JHS	2	1	1	trading	4	2	2	1	married	2	3	ho-deme	2	2	husband	#NULL!	#NULL!	husband	2	#NULL!	#NULL!	#NULL!	#NULL!	no	14-22	> 4	2	no	2	no	2	NA	#NULL!	no	2	yes	1	9.1-10.9	1	1
172	35	5	2	2	2	2	2	2	tertiary	4	2	3	police	6	2	4	2	married	2	3	Sokode Gborgame	2	2	husband	#NULL!	#NULL!	brother	4	#NULL!	3	1	1	no	≤13	> 4	2	no	2	no	2	NA	#NULL!	no	2	no	2	NA	0	2
172	35	5	2	2	2	2	2	2	tertiary	4	2	3	police	6	2	4	2	married	2	3	sokode-gbogame	2	2	husband	#NULL!	#NULL!	brother	4	#NULL!	3	1	1	no	≤13	> 4	2	no	2	no	2	NA	#NULL!	no	2	no	2	NA	0	2
175	36	5	2	2	2	2	2	2	tertiary	4	2	3	caterer	7	2	2	1	married	2	3	CK Road Ho	2	2	husband	#NULL!	#NULL!	husband	2	#NULL!	1	1	1	yes	≤13	> 4	2	no	2	no	2	NA	#NULL!	no	2	no	2	NA	0	2
236	36	5	2	2	2	2	2	2	Basic	1	1	1	trading	4	2	2	1	married	2	3	Dave Ho	2	2	husband	#NULL!	#NULL!	husband	2	#NULL!	2	1	1	no	≤13	> 4	2	no	2	no	2	NA	#NULL!	no	2	no	2	NA	0	2
214	37	5	2	2	2	2	2	2	tertiary	4	2	3	nurse	6	2	4	2	married	2	3	Akpenamawu	2	2	Husband	#NULL!	#NULL!	husband	2	#NULL!	2	1	1	no	14-22	> 4	2	no	2	no	2	NA	#NULL!	no	2	no	2	NA	0	2
385	27	3	2	2	2	3	3	1	tertiary	4	2	3	seamstress	3	2	2	1	married	2	3	Ho- Godokpui	2	2	husband	#NULL!	#NULL!	husband	2	#NULL!	2	1	1	no	≤13	> 4	2	yes	1	yes	1	chronic hypertension with superimposed pre-emclampsia	5	no	2	no	2	NA	0	2
157	30	4	2	2	2	3	3	1	tertiary	4	2	3	Accountant	6	2	4	2	married	2	3	kpetoe	1	2	husband	#NULL!	#NULL!	mother	3	#NULL!	1	1	1	no	≤13	> 4	2	no	2	no	2	NA	#NULL!	no	2	no	2	NA	0	2
72	19	1	1	1	1	1	1	1	Basic	1	1	1	student	2	1	3	0	Single	1	1	Dededo	2	2	Grandma	#NULL!	#NULL!	aunty	4	#NULL!	0	0	0	NA	14-22	> 4	2		#NULL!	no	2	NA	#NULL!	no	2	yes	1	7.1-9.0	2	1
334	17	1	1	1	1	1	1	1	JHS	2	1	1	student	2	1	3	0	cohabitating	2	2	tanyigbe	1	1	partner	#NULL!	#NULL!	mother	3	#NULL!	0	0	0	NA	14-22	> 4	2	no	2	no	2	NA	#NULL!	no	2	yes	1	9.1-10.9	1	1
446	29	3	2	2	2	3	3	1	JHS	2	1	1	trading	4	2	2	1	married	2	3	kpetoe	1	2	husband	#NULL!	#NULL!	husband	2	#NULL!	2	1	1	no	14-22	> 4	2	no	2	no	2	NA	#NULL!	no	2	yes	1	7.1-9.0	2	1
59	32	4	2	2	2	3	3	1	SHS	3	2	2	trading	4	2	2	1	married	2	3	Agortime-ziope	1	2	husband	#NULL!	#NULL!	husband	2	#NULL!	1	1	1	yes	≤13	> 4	2	no	2	no	2	NA	#NULL!	no	2	no	2	NA	0	2
5	41	6	2	2	2	2	2	2	JHS	2	1	1	seamstress	3	2	2	1	married	2	3	wudome,kpetoe	1	1	husband	#NULL!	#NULL!	husband	2	#NULL!	3	1	1	no	23-30	> 4	2	no	2	yes	1	pre-eclampsia	3	no	2	no	2	NA	0	2
35	21	2	2	2	2	3	1	1	JHS	2	1	1	trading	4	2	2	1	married	2	3	Godokpe	2	2	husband	#NULL!	#NULL!	husband	2	#NULL!	1	1	1	no	≤13	> 4	2	no	2	no	2	NA	#NULL!	no	2	no	2	NA	0	2
348	26	3	2	2	2	3	3	1	tertiary	4	2	3	nursing	6	2	4	2	married	2	3	Redeem-Ho	2	2	husband	#NULL!	#NULL!	husband	2	#NULL!	0	0	0	NA	≤13	> 4	2	no	2	no	2	NA	#NULL!	no	2	yes	1	9.1-10.9	1	1
328	31	4	2	2	2	3	3	1	tertiary	4	2	3	police officer	6	2	4	2	married	2	3	barracks	2	2	husband	#NULL!	#NULL!	husband	2	#NULL!	1	1	1	no	≤13	> 4	2	no	2	no	2	NA	#NULL!	no	2	yes	1	9.1-10.9	1	1
294	31	4	2	2	2	3	3	1	tertiary	4	2	3	trading	4	2	2	1	married	2	3	Sokode-Lokoe	2	2	husband	#NULL!	#NULL!	husband	2	#NULL!	2	1	1	no	14-22	> 4	2	no	2	no	2	NA	#NULL!	no	2	no	2	NA	0	2
247	35	5	2	2	2	2	2	2	tertiary	4	2	3	herbal	4	2	2	1	married	2	3	Lokoe	2	2	husband	#NULL!	#NULL!	husband	2	#NULL!	1	1	1	no	≤13	> 4	2	no	2	no	2	NA	#NULL!	no	2	no	2	NA	0	2
222	37	5	2	2	2	2	2	2	JHS	2	1	1	seamstress	3	2	2	1	married	2	3	Dave Ho	2	2	husband	#NULL!	#NULL!	husband	2	#NULL!	3	1	1	no	≤13	> 4	2	no	2	no	2	NA	#NULL!	no	2	yes	1	9.1-10.9	1	1
265	39	5	2	2	2	2	2	2	tertiary	4	2	3	teaching	6	2	4	2	married	2	3	Dzomoni	1	1	husband	#NULL!	#NULL!	husband	2	#NULL!	3	1	1	no	≤13	> 4	2	no	2	no	2	NA	#NULL!	no	2	no	2	NA	0	2
24	35	5	2	2	2	2	2	2	JHS	2	1	1	security	6	2	4	2	married	2	3	Bankoe Ho	2	2	husband	#NULL!	#NULL!	husband	2	#NULL!	0	0	0	NA	14-22	> 4	2	no	2	no	2	NA	#NULL!	no	2	no	2	NA	0	2
AAH9565	29	3	2	2	2	3	3	1	JHS	2	1	1	trading	4	2	2	1	married	2	3	Ho	2	2	husband	#NULL!	#NULL!	husband	2	#NULL!	3	1	1	no		1-3	1		2	no	2	NA	#NULL!	no	2	yes	1	7.1-9.0	2	1
AAE1714	45	7	2	2	2	2	2	2	JHS	2	1	1	trading	4	2	2	1	married	2	3	Ho	2	2	husband	#NULL!	#NULL!	husband	2	#NULL!	3	1	1	no		> 4	2	no	2	no	2	NA	#NULL!	no	2	no	2	NA	0	2
AAH8132	30	4	2	2	2	3	3	1	tertiary	4	2	3	nursing	6	2	4	2	Single	1	1	Teshie Tsibello	1	1	parents	#NULL!	#NULL!	parents	3	#NULL!	2	1	1	no		> 4	2	no	2	yes	1	PRE-ECLAMPSIA	3	no	2	no	2	≥ 11	0	2
229	30	4	2	2	2	3	3	1	none	0	1	0	unemployed	0	1	0	0	married	2	3	Anfora	1	1	husband	#NULL!	#NULL!	Self	1	#NULL!	0	0	0	NA	>30	1-3	1	no	2	no	2	NA	#NULL!	no	2	yes	1	≤ 7	3	1
389	36	5	2	2	2	2	2	2	none	0	1	0	unemployed	0	1	0	0	married	2	3	medical village	2	2	husband	#NULL!	#NULL!	husband	2	#NULL!	4	1	1	no	23-30	> 4	2	no	2	no	2	NA	#NULL!	no	2	yes	1	9.1-10.9	1	1
117	29	3	2	2	2	3	3	1	JHS	2	1	1	unemployed	0	1	0	0	married	2	3	kpetoe	1	2	UNSPECIFIED	#NULL!	#NULL!	husband	2	#NULL!	1	1	1	no	≤13	> 4	2	no	2	no	2	NA	#NULL!	no	2	no	2	NA	0	2
38	31	4	2	2	2	3	3	1	tertiary	4	2	3	teaching	6	2	4	2	married	2	3	Abutia	2	2	husband	#NULL!	#NULL!	mother	3	#NULL!	0	0	0	NA	≤13	> 4	2	yes	1	no	2	NA	#NULL!	no	2	yes	1	7 or less	3	1
240	40	6	2	2	2	2	2	2	JHS	2	1	1	food vendor	4	2	2	1	married	2	3	Dave Ho	2	2	husband	#NULL!	#NULL!	husband	2	#NULL!	2	1	1	no	≤13	> 4	2	no	2	no	2	NA	#NULL!	no	2	yes	1	7.1-9.0	2	1
142	32	4	2	2	2	3	3	1	tertiary	4	2	3	teaching	6	2	4	2	married	2	3	Abutia Agorve	2	2	husband	#NULL!	#NULL!	husband	2	#NULL!	1	1	1	no	≤13	> 4	2	no	2	no	2	NA	#NULL!	no	2	yes	1	7.1-9.0	2	1
65	13	1	1	1	1	1	1	1	Basic	1	1	1	student	2	1	3	0	Single	1	1	Dome Ho	2	2	parents	#NULL!	#NULL!	parents	3	#NULL!	0	0	0	NA	14-22	> 4	2	no	2	no	2	NA	#NULL!	no	2	yes	1	7.1-9.0	2	1
262	20	2	2	2	2	3	1	1	SHS	3	2	2	Seamtress	3	2	2	1	Single	1	1	Ziope Agortime	1	2	parents	#NULL!	#NULL!	parents	3	#NULL!	0	0	0	NA	>30	> 4	2	no	2	no	2	NA	#NULL!	no	2	yes	1	7.1-9.0	2	1
240	40	6	2	2	2	2	2	2	JHS	2	1	1	food vendor	4	2	2	1	married	2	3	Ho	2	2	husband	#NULL!	#NULL!	husband	2	#NULL!	2	1	1	no	≤13	> 4	2	no	2	no	2	NA	#NULL!	no	2	yes	1	7.1-9.0	2	1
65	13	1	1	1	1	1	1	1	Basic	1	1	1	uemployed	0	1	0	0	Single	1	1	Odome	1	1	parents	#NULL!	#NULL!	parents	3	#NULL!	0	0	0	NA	14-22	> 4	2	no	2	no	2	NA	#NULL!	no	2	yes	1	7.1-9.0	2	1
190	29	3	2	2	2	3	3	1	none	0	1	0	farming	5	2	1	1	cohabitating	2	2	adidome	1	2	partner	#NULL!	#NULL!	partner	3	#NULL!	3	1	1	no	14-22	> 4	2		#NULL!	no	2	NA	#NULL!	no	2	yes	1	9.1-10.9	1	1
41	19	1	1	1	1	1	1	1	SHS	3	2	2	unemployed	0	1	0	0	Single	1	1	Nurses flat	2	2	mother	#NULL!	#NULL!	mother	3	#NULL!	0	0	0	NA	14-22	> 4	2	yes	1	no	2	NA	#NULL!	no	2	no	2	NA	0	2
46	29	3	2	2	2	3	3	1	SHS	3	2	2	trading	4	2	2	1	married	2	3	Avatidome Ho	2	2	husband	#NULL!	#NULL!	husband	2	#NULL!	1	1	1	no	≤13	> 4	2	no	2	no	2	NA	#NULL!	no	2	no	2	NA	0	2
55	29	3	2	2	2	3	3	1	SHS	3	2	2	service personnel	6	2	4	2	cohabitating	2	2	Tsikpota	2	2	partner	#NULL!	#NULL!	partner	3	#NULL!	0	0	0	NA	≤13	> 4	2	no	2	no	2	NA	#NULL!	no	2	no	2	NA	0	2
180	30	4	2	2	2	3	3	1	SHS	3	2	2	seamstress	3	2	2	1	married	2	3	baracks newtown	2	2	husband	#NULL!	#NULL!	husband	2	#NULL!	2	1	1	no	≤13	> 4	2	no	2	no	2	NA	#NULL!	no	2	yes	1	9.1-10.9	1	1
40	30	4	2	2	2	3	3	1	SHS	3	2	2	trader	4	2	2	1	married	2	3	Hopedo	2	2	husband	#NULL!	#NULL!	husband	2	#NULL!	1	1	1	no	≤13	> 4	2	no	2	no	2	NA	#NULL!	no	2	no	2	NA	0	2
409	32	4	2	2	2	3	3	1	JHS	2	1	1	trading	4	2	2	1	married	2	3	sokode gbagble	2	2	husband	#NULL!	#NULL!	husband	2	#NULL!	2	1	1	no	≤13	> 4	2	no	2	no	2	NA	#NULL!	no	2	yes	1	7.1-9.0	2	1
19	33	4	2	2	2	3	3	1	SHS	3	2	2	trading	4	2	2	1	married	2	3	Botani's junction	2	2	husband	#NULL!	#NULL!	husband	2	#NULL!	0	0	0	NA	≤13	> 4	2	no	2	no	2	NA	#NULL!	no	2	yes	1	9.1-10.9	1	1
377	33	4	2	2	2	3	3	1	tertiary	4	2	3	paramedic personnel	6	2	4	2	married	2	3	CK Road Ho	2	2	husband	#NULL!	#NULL!	husband	2	#NULL!	1	1	1	no	≤13	> 4	2	no	2	no	2	NA	#NULL!	no	2	yes	1	9.1-10.9	1	1
377	33	4	2	2	2	3	3	1	tertiary	4	2	3	paramedic personnel	6	2	4	2	married	2	3	CK Road Ho	2	2	husband	#NULL!	#NULL!	husband	2	#NULL!	1	1	1	no	≤13	> 4	2	no	2	no	2	NA	#NULL!	no	2	yes	1	9.1-10.9	1	1
64	35	5	2	2	2	2	2	2	JHS	2	1	1	hair dressing	3	2	2	1	married	2	3	ho-hofedo	2	2	husband	#NULL!	#NULL!	husband	2	#NULL!	4	1	1	no	14-22	> 4	2	no	2	no	2	NA	#NULL!	no	2	yes	1	9.1-10.9	1	1
291	36	5	2	2	2	2	2	2	tertiary	4	2	3	teaching	6	2	4	2	married	2	3	anagokodzi	2	2	husband	#NULL!	#NULL!	husband	2	#NULL!	2	1	1	no	≤13	> 4	2	no	2	no	2	NA	#NULL!	no	2	yes	1	9.1-10.9	1	1
136	36	5	2	2	2	2	2	2	JHS	2	1	1	baking	6	2	4	2	married	2	3	Ho NDC park	2	2	husband	#NULL!	#NULL!	husband	2	#NULL!	2	1	1	no	≤13	> 4	2	no	2	no	2	NA	#NULL!	no	2	yes	1	9.1-10.9	1	1
178	36	5	2	2	2	2	2	2	tertiary	4	2	3	teaching	6	2	4	2	married	2	3	ho-ahoe	2	2	husband	#NULL!	#NULL!	husband	2	#NULL!	0	0	0	NA	≤13	> 4	2	no	2	no	2	NA	#NULL!	no	2	yes	1	9.1-10.9	1	1
20	39	5	2	2	2	2	2	2	Basic	1	1	1	trading	4	2	2	1	married	2	3	Batik Ho	2	2	husband	#NULL!	#NULL!	husband	2	#NULL!	3	1	1	no	≤13	> 4	2	no	2	no	2	NA	#NULL!	no	2	yes	1	9.1-10.9	1	1
304	30	4	2	2	2	3	3	1	tertiary	4	2	3	secretary	6	2	4	2	single	1	1	Heve	1	1	mother	#NULL!	#NULL!	husband	2	#NULL!	0	0	0	NA	≤13	> 4	2	no	2	no	2	NA	#NULL!	no	2	no	2	NA	0	2
287	17	1	1	1	1	1	1	1	JHS	2	1	1	student	2	1	3	0	single	1	1	mafi kumase	1	1	mother	#NULL!	#NULL!	mother	3	#NULL!	0	0	0	NA	14-22	1-3	1		#NULL!	yes	1	pre-eclampsia	3	no	2	yes	1	7.1-9.0	2	1
445	20	2	2	2	2	3	1	1	SHS	3	2	2	trading	4	2	2	1	married	2	3	Kpetoe	1	2	husband	#NULL!	#NULL!	husband	2	#NULL!	0	0	0	NA	≤13	> 4	2	no	2	no	2	NA	#NULL!	no	2	yes	1	7.1-9.0	2	1
248	27	3	2	2	2	3	3	1	SHS	3	2	2	teaching	6	2	4	2	married	2	3	Kasseh	1	1	husband	#NULL!	#NULL!	husband	2	#NULL!	1	1	1	no	14-22	> 4	2	no	2	yes	1	chronic hypertension with superimposed pre-emclampsia	5	no	2	no	2	NA	0	2
248	36	5	2	2	2	2	2	2	tertiary	4	2	3	immigration officer	6	2	4	2	married	2	3	lokoe	2	2	sister	#NULL!	#NULL!	sister	4	#NULL!	0	0	0	NA	≤13	> 4	2	no	2	no	2	NA	#NULL!	no	2	no	2	NA	0	2
122	29	3	2	2	2	3	3	1	tertiary	4	2	3	news reporter	6	2	4	2	married	2	3	sokode gbogame	2	2	Grandma	#NULL!	#NULL!	husband	2	#NULL!	0	0	0	NA	14-22	1-3	1	no	2	no	2	NA	#NULL!	no	2	yes	1	7.1-9.0	2	1
145	28	3	2	2	2	3	3	1	tertiary	4	2	3	nursing	6	2	4	2	married	2	3	Accra	1	2	sister in-law	#NULL!	#NULL!	sister in-law	4	#NULL!	0	0	0	NA	≤13	> 4	2	no	2	no	2	NA	#NULL!	no	2	no	2	NA	0	2
67	28	3	2	2	2	3	3	1	tertiary	4	2	3	researcher	6	2	4	2	married	2	3	Hopedo-Ho	2	2	husband	#NULL!	#NULL!	husband	2	#NULL!	1	1	1	no	14-22	> 4	2	no	2	no	2	NA	#NULL!	no	2	no	2	NA	0	2
232	28	3	2	2	2	3	3	1	SHS	3	2	2	caterer	7	2	2	1	married	2	3	Titrinu-HO	2	2	husband	#NULL!	#NULL!	husband	2	#NULL!	1	1	1	no	≤13	> 4	2	no	2	no	2	NA	#NULL!	no	2	yes	1	9.1-10.9	1	1
111	29	3	2	2	2	3	3	1	tertiary	4	2	3	physiotherapist	6	2	4	2	married	2	3	Accra	1	2	alone	#NULL!	#NULL!	self	1	#NULL!	2	1	1	yes	≤13	> 4	2	no	2	no	2	NA	#NULL!	no	2	no	2	NA	0	2
221	29	3	2	2	2	3	3	1	tetiary	4	2	3	nursing	6	2	4	2	married	2	3	Green Valley-Ho	2	2	husband	#NULL!	#NULL!	husband	2	#NULL!	0	0	0	NA	≤13	> 4	2	no	2	no	2	NA	#NULL!	no	2	no	2	NA	0	2
410	29	3	2	2	2	3	3	1	tertiary	4	2	3	nursing	6	2	4	2	married	2	3	ho-bakoe	2	2	alone	#NULL!	#NULL!	husband	2	#NULL!	1	1	1	no	≤13	> 4	2	no	2	no	2	NA	#NULL!	no	2	no	2	NA	0	2
363	29	3	2	2	2	3	3	1	tertiary	4	2	3	Accountant	6	2	4	2	married	2	3	ho-fiave	2	2	father and siblings	#NULL!	#NULL!	father and siblings	3	#NULL!	1	1	1	UNSPECIFIED	≤13	> 4	2	no	2	no	2	NA	#NULL!	yes	1	no	2	NA	0	2
290	29	3	2	2	2	3	3	1	tertiary	4	2	3	caterer	7	2	2	1	married	2	3	SDA down	2	2	husband	#NULL!	#NULL!	husband	2	#NULL!	1	1	1	no	≤13	> 4	2	no	2	no	2	NA	#NULL!	no	2	no	2	NA	0	2
32	31	4	2	2	2	3	3	1	tertiary	4	2	3	caterer	7	2	2	1	married	2	3	ho-central	2	2	husband	#NULL!	#NULL!	husband	2	#NULL!	0	0	0	NA	≤13	> 4	2	no	2	no	2	NA	#NULL!	no	2	no	2	NA	0	2
189	32	4	2	2	2	3	3	1	tertiary	4	2	3	nursing	6	2	4	2	married	2	3	offinso	1	2	alone	#NULL!	#NULL!	self	1	#NULL!	0	0	0	NA	≤13	> 4	2	no	2	no	2	NA	#NULL!	no	2	no	2	NA	0	2
173	33	4	2	2	2	3	3	1	Basic	1	1	1	seamstress	3	2	2	1	married	2	3	ahoe	2	2	husband	#NULL!	#NULL!	husband	2	#NULL!	1	1	1	no	≤13	> 4	2	no	2	no	2	NA	#NULL!	no	2	yes	1	9.1-10.9	1	1
171	33	4	2	2	2	3	3	1	none	0	1	0	trading	4	2	2	1	married	2	3	Dome Ho	2	2	husband	#NULL!	#NULL!	husband	2	#NULL!	4	1	1	no	≤13	> 4	2	no	2	no	2	NA	#NULL!	no	2	no	2	NA	0	2
273	34	4	2	2	2	3	3	1	SHS	3	2	2	revenue officer	6	2	4	2	married	2	3	Sokode-Gborgame	2	2	mother	#NULL!	#NULL!	husband	2	#NULL!	2	1	1	no	14-22	> 4	2	no	2	no	2	NA	#NULL!	yes	1	no	2	NA	0	2
79	34	4	2	2	2	3	3	1	SHS	3	2	2	seamstress	3	2	2	1	married	2	3	Stadium Ho	2	2	husband	#NULL!	#NULL!	husband	2	#NULL!	3	1	1	no	≤13	> 4	2	no	2	no	2	NA	#NULL!	no	2	no	2	NA	0	2
160	36	5	2	2	2	2	2	2	tertiary	4	2	3	teaching	6	2	4	2	married	2	3	ziope	1	2	husband	#NULL!	#NULL!	husband	2	#NULL!	2	1	1	yes	≤13	> 4	2	no	2	no	2	NA	#NULL!	no	2	no	2	NA	0	2
225	37	5	2	2	2	2	2	2	tertiary	4	2	3	teaching	6	2	4	2	married	2	3	tsito	1	2	alone	#NULL!	#NULL!	self	1	#NULL!	0	0	0	no	≤13	> 4	2	no	2	no	2	NA	#NULL!	no	2	yes	1	9.1-10.9	1	1
6	42	6	2	2	2	2	2	2	tertiary	4	2	3	trading	4	2	2	1	married	2	3	talka shs	2	2	husband	#NULL!	#NULL!	husband	2	#NULL!	2	1	1	no	≤13	> 4	2	no	2	no	2	NA	#NULL!	no	2	yes	1	7.1-9.0	2	1
230	20	2	2	2	2	3	1	1	SHS	3	2	2	student	2	1	3	0	Single	1	1	Dome	2	2	alone	#NULL!	#NULL!	self	1	#NULL!	0	0	0	NA	≤13	> 4	2	no	2	no	2	NA	#NULL!	no	2	no	2	NA	0	2
101	40	6	2	2	2	2	2	2	JHS	2	1	1	seamstress	3	2	2	1	married	2	3	baka Marys house@ kpedze	1	1	husband	#NULL!	#NULL!	husband	2	#NULL!	4	1	1	no	≤13	> 4	2		#NULL!	yes	1	gestational hypertention	1	no	2	yes	1	9.1-10.9	1	1
427	37	5	2	2	2	2	2	2	tertiary	4	2	3	teaching	6	2	4	2	married	2	3	Dededo	2	2	alone	#NULL!	#NULL!	self	1	#NULL!	1	1	1	no	≤13	> 4	2	no	2	yes	1	gestational hypertention	1	no	2	no	2	NA	0	2
83	32	4	2	2	2	3	3	1	JHS	2	1	1	trading	4	2	2	1	married	2	3	Godokpe	2	2	husband	#NULL!	#NULL!	husband	2	#NULL!	2	1	1	no	≤13	> 4	2	no	2	yes	1	gestational hypertension	1	no	2	no	2	NA	0	2
114	35	5	2	2	2	2	2	2	JHS	2	1	1	trading	4	2	2	1	married	2	3	mafi kumase	1	1	husband	#NULL!	#NULL!	husband	2	#NULL!	2	1	1	no	≤13	1-3	1		#NULL!	no	2	NA	#NULL!	no	2	yes	1	7.1-9.0	2	1
275	26	3	2	2	2	3	3	1	tertiary	4	2	3	nursing	6	2	4	2	married	2	3	Ziavi Dzogbe	2	2	mother	#NULL!	#NULL!	husband	2	#NULL!	1	1	1	no	≤13	> 4	2	no	2	no	2	NA	#NULL!	no	2	no	2	NA	0	2
285	28	3	2	2	2	3	3	1	JHS	2	1	1	seamstress	3	2	2	1	cohabitating	2	2	Agotime ziope	1	2	partner	#NULL!	#NULL!	partner	3	#NULL!	2	1	1	no	≤13	> 4	2	no	2	no	2	NA	#NULL!	no	2	no	2	NA	0	2
423	31	4	2	2	2	3	3	1	JHS	2	1	1	trading	4	2	2	1	married	2	3	Kpetoe	1	2	mother	#NULL!	#NULL!	husband	2	#NULL!	1	1	1	yes	≤13	> 4	2	no	2	no	2	NA	#NULL!	no	2	no	2	NA	0	2
66	28	3	2	2	2	3	3	1	none	0	1	0	trading	4	2	2	1	cohabitating	2	2	Kpetoe	1	2	partner	#NULL!	#NULL!	partner	3	#NULL!	2	1	1	no	≤13	> 4	2		#NULL!	yes	1	gestational hypertention	1	no	2	no	2	NA	0	2
75	39	5	2	2	2	2	2	2	JHS	2	1	1	seamstress	3	2	2	1	married	2	3	Kpedze	1	2	husband	#NULL!	#NULL!	husband	2	#NULL!	#NULL!	#NULL!	#NULL!	no	≤13	> 4	2		#NULL!	yes	1	chronic hypertension with superimposed pre-emclampsia	5	no	2	no	2	NA	0	2
317	27	3	2	2	2	3	3	1	SHS	3	2	2	teaching	6	2	4	2	married	2	3	Ada	1	2	husband	#NULL!	#NULL!	husband	2	#NULL!	1	1	1	no	14-22	> 4	2	no	2	yes	1	pre-eclampsia	3	no	2	yes	1	9.1-10.9	1	1
88	36	5	2	2	2	2	2	2	tertiary	4	2	3	reverent minister	6	2	4	2	married	2	3	ho-ahoe	2	2	husband	#NULL!	#NULL!	husband	2	#NULL!	0	0	0	NA	14-22	> 4	2	no	2	no	2	NA	#NULL!	no	2	yes	1	9.1-10.9	1	1
	32	4	2	2	2	3	3	1	JHS	2	1	1	farming	5	2	1	1		#NULL!	#NULL!	Ziope	1	2		#NULL!	#NULL!		#NULL!	#NULL!	1	1	1	no		> 4	2		#NULL!	no	2	NA	#NULL!	UNSPECIFIED	#NULL!		#NULL!	UNSPECIFIED	#NULL!	#NULL!
9	28	3	2	2	2	3	3	1	JHS	2	1	1	trading	4	2	2	1	married	2	3	sokode-lokoe	2	2	alone	#NULL!	#NULL!	husband	2	#NULL!	1	1	1	no	≤13	> 4	2	no	2	no	2	NA	#NULL!	no	2	yes	1	7.1-9.0	2	1
245	20	2	2	2	2	3	1	1	SHS	3	2	2	seamstress	3	2	2	1	cohabitating	2	2	lokoe	2	2	partner	#NULL!	#NULL!	partner	3	#NULL!	0	0	0	NA	14-22	> 4	2	no	2	no	2	NA	#NULL!	no	2	yes	1	7.1-9.0	2	1
255	22	2	2	2	2	3	1	1	SHS	3	2	2	trading	4	2	2	1	cohabitating	2	2	klefe	2	2	partner and mother in-law	#NULL!	#NULL!	partner and mother in-law	4	#NULL!	1	1	1	no	≤13	> 4	2	no	2	no	2	NA	#NULL!	no	2	yes	1	7.1-9.0	2	1
442	31	4	2	2	2	3	3	1	none	0	1	0	housewife	1	1	0	0	married	2	3	Akoetey	1	1	husband	#NULL!	#NULL!	husband	2	#NULL!	4	1	1	no	23-30	1-3	1		#NULL!	no	2	NA	#NULL!	no	2	yes	1	7.1-9.0	2	1
58	29	3	2	2	2	3	3	1	tertiary	4	2	3	seamstress	3	2	2	1	married	2	3	avetokor	1	1	husband	#NULL!	#NULL!	husband	2	#NULL!	3	1	1	no	14-22	> 4	2	no	2	no	2	NA	#NULL!	no	2	yes	1	7.1-9.0	2	1
435	30	4	2	2	2	3	3	1	tertiary	4	2	3	secretary	6	2	4	2	married	2	3	alaye	2	2	husband	#NULL!	#NULL!	husband	2	#NULL!	0	0	0	NA	14-22	> 4	2	no	2	no	2	NA	#NULL!	no	2	no	2	NA	0	2
100	31	4	2	2	2	3	3	1	JHS	2	1	1	seamstress	3	2	2	1	married	2	3	Accra- east legon	1	2	husband	#NULL!	#NULL!	husband	2	#NULL!	2	1	1	no	14-22	> 4	2	no	2	no	2	NA	#NULL!	no	2	yes	1	9.1-10.9	1	1
96	34	4	2	2	2	3	3	1	tertiary	4	2	3	police officer	6	2	4	2	married	2	3	akpenamawu	2	2	alone	#NULL!	#NULL!	sister	4	#NULL!	3	1	1	no	14-22	> 4	2	no	2	no	2	NA	#NULL!	no	2	yes	1	9.1-10.9	1	1
139	34	4	2	2	2	3	3	1	none	0	1	0	trading	4	2	2	1	married	2	3	fiave-Ho	2	2	husband	#NULL!	#NULL!	self	1	#NULL!	3	1	1	no	14-22	> 4	2	no	2	no	2	NA	#NULL!	no	2	yes	1	9.1-10.9	1	1
52	36	5	2	2	2	2	2	2	tertiary	4	2	3	unemployed	0	1	0	0	married	2	3	kpeve	1	2	husband	#NULL!	#NULL!	husband	2	#NULL!	3	1	1	no	≤13	> 4	2	no	2	no	2	NA	#NULL!	no	2	no	2	NA	0	2
359	19	1	1	1	1	1	1	1	JHS	2	1	1	trading	4	2	2	1	cohabitating	2	2	Kpenoe - Ho	2	2	partner	#NULL!	#NULL!	partner	3	#NULL!	1	1	1	no	23-34	> 4	2	no	2	no	2	NA	#NULL!	no	2	yes	1	9.1-10.9	1	1
158	25	3	2	2	2	3	3	1	SHS	3	2	2	caterer	7	2	2	1	married	2	3	akoefe	2	2	husband	#NULL!	#NULL!	sister-in-law	4	#NULL!	0	0	0	NA	≤13	> 4	2		#NULL!	no	2	NA	#NULL!	no	2	yes	1	9.1-10.9	1	1
250	21	2	2	2	2	3	1	1	SHS	3	2	2	trading	4	2	2	1	married	2	3	Avatime	2	2	husband	#NULL!	#NULL!	husband	2	#NULL!	1	1	1	no	≤13	> 4	2	no	2	no	2	NA	#NULL!	no	2	no	2	NA	0	2
320	27	3	2	2	2	3	3	1	Basic	1	1	1	trading	4	2	2	1	married	2	3	sonrise-ho	2	2	husband	#NULL!	#NULL!	husband	2	#NULL!	2	1	1	no	≤13	> 4	2	no	2	no	2	NA	#NULL!	no	2	yes	1	9.1-10.9	1	1
286	29	3	2	2	2	3	3	1	tertiary	4	2	3	Midwife	6	2	4	2	married	2	3	barrack-newtown	2	2	husband	#NULL!	#NULL!	husband	2	#NULL!	0	0	0	NA	≤13	> 4	2	no	2	no	2	NA	#NULL!	no	2	no	2	NA	0	2
302	16	1	1	1	1	1	1	1	JHS	2	1	1	student	2	1	3	0	Single	1	1	Barracks	2	2	sister	#NULL!	#NULL!	sister	4	#NULL!	0	0	0	NA	14-22	> 4	2	no	2	no	2	NA	#NULL!	no	2	no	2	NA	0	2
278	27	3	2	2	2	3	3	1	tertiary	4	2	3	caterer	7	2	2	1	married	2	3	Ho	2	2	husband	#NULL!	#NULL!	husband	2	#NULL!	2	1	1	no	14-22	> 4	2	no	2	no	2	NA	#NULL!	no	2	no	2	NA	0	2
437	36	5	2	2	2	2	2	2	tertiary	4	2	3	student	2	1	3	0	married	2	3	housing down	2	2	husband	#NULL!	#NULL!	husband	2	#NULL!	2	1	1	no	≤13	> 4	2	no	2	no	2	NA	#NULL!	no	2	no	2	NA	0	2
436	38	5	2	2	2	2	2	2	tertiary	4	2	3	teaching	6	2	4	2	married	2	3	Power house Ho	2	2	husband	#NULL!	#NULL!	husband	2	#NULL!	3	1	1	no	≤13	> 4	2	no	2	no	2	NA	#NULL!	no	2	yes	1	9.1-10.9	1	1
1	30	4	2	2	2	3	3	1	JHS	2	1	1	trading	4	2	2	1	married	2	3	kpetoe	1	2	husband	#NULL!	#NULL!	husband	2	#NULL!	1	1	1	no	14-22	> 4	2	no	2	no	2	NA	#NULL!	no	2	yes	1	9.1-10.9	1	1
105	33	4	2	2	2	3	3	1	JHS	2	1	1	trading	4	2	2	1	married	2	3	Mr. Agbo's house-Ho	2	2	husband	#NULL!	#NULL!	husband	2	#NULL!	2	1	1	no	≤13	> 4	2	no	2	no	2	NA	#NULL!	no	2	no	2	NA	0	2
362	19	1	1	1	1	1	1	1	JHS	2	1	1	student	2	1	3	0	Single	1	1	Agortime-ziope	1	2	UNSPECIFIED	#NULL!	#NULL!	UNSPECIFIED	#NULL!	#NULL!	1	1	1	no	14-22	> 4	2	no	2	no	2	NA	#NULL!	no	2	yes	1	7.1-9.0	2	1
26	27	3	2	2	2	3	3	1	tertiary	4	2	3	nursing	6	2	4	2	married	2	3	Holy Spirit	2	2	sister	#NULL!	#NULL!	sister	4	#NULL!	0	0	0	NA	≤13	> 4	2	no	2	no	2	NA	#NULL!	no	2	no	2	NA	0	2
279	29	3	2	2	2	3	3	1	Basic	1	1	1	unemployed	0	1	0	0	married	2	3	barracks new tow	2	2	sister	#NULL!	#NULL!	sister	4	#NULL!	0	0	0	NA	≤13	> 4	2	no	2	no	2	NA	#NULL!	no	2	no	2	NA	0	2
301	31	4	2	2	2	3	3	1	tertiary	4	2	3	civil servant	6	2	4	2	married	2	3	Barracks	2	2	husband	#NULL!	#NULL!	husband	2	#NULL!	1	1	1	no	≤13	> 4	2	no	2	no	2	NA	#NULL!	no	2	no	2	NA	0	2
57	34	4	2	2	2	3	3	1	tertiary	4	2	3	teaching	6	2	4	2	married	2	3	ntc junctio	2	2	alone	#NULL!	#NULL!	self	1	#NULL!	3	1	1	no	≤13	> 4	2	no	2	no	2	NA	#NULL!	no	2	no	2	NA	0	2
50	31	4	2	2	2	3	3	1	tertiary	4	2	3	cleaner	6	2	4	2	married	2	3	Goil down	2	2	husband	#NULL!	#NULL!	husband	2	#NULL!	2	1	1	no	23-30	.	#NULL!	no	2	no	2	NA	#NULL!	no	2	no	2	NA	0	2
296	26	3	2	2	2	3	3	1	tertiary	4	2	3	nursing	6	2	4	2	married	2	3	ho-alayi	2	2	husband	#NULL!	#NULL!	husband	2	#NULL!	1	1	1	no	≤13	> 4	2	no	2	no	2	NA	#NULL!	no	2	no	2	NA	0	2
	32	4	2	2	2	3	3	1	tertiary	4	2	3	Procurement Officer	6	2	4	2		#NULL!	#NULL!	Ho	2	2	husband	#NULL!	#NULL!	husband	2	#NULL!	0	0	0	NA	≤13	.	#NULL!	no	2	no	2	NA	#NULL!	no	2		#NULL!	UNSPECIFIED	#NULL!	#NULL!
AAH4395	21	2	2	2	2	3	1	1	Basic	1	1	1	farming	5	2	1	1	married	2	3	Adaklu	1	2	parents	#NULL!	#NULL!	parents	3	#NULL!	0	0	0	NA		.	#NULL!	no	2	no	2	NA	#NULL!	no	2	yes	1	9.1-10.9	1	1
AAA-2124	34	4	2	2	2	3	3	1	tertiary	4	2	3	teaching	6	2	4	2	married	2	3	Ho	2	2	husband	#NULL!	#NULL!	husband	2	#NULL!	1	1	1	no		> 4	2	no	2	yes	1	PRE-ECLAMPSIA	3	no	2	no	2	NA	0	2
AAG1623	17	1	1	1	1	1	1	1	JHS	2	1	1	Fashion Designer	3	2	2	1	Single	1	1	Ho	2	2	parents	#NULL!	#NULL!	parents	3	#NULL!	0	0	0	NA		> 4	2	no	2	no	2	NA	#NULL!	no	2	no	2	NA	0	2
AAI3805	24	2	2	2	2	3	1	1	JHS	2	1	1	hair dressing	3	2	2	1	Single	1	1	Awudome	1	2	parents	#NULL!	#NULL!	parents	3	#NULL!	1	1	1	no		> 4	2	no	2	no	2	NA	#NULL!	no	2	yes	1	7.1-9.0	2	1
AAI2388	28	3	2	2	2	3	3	1	JHS	2	1	1	none	0	1	0	0	Single	1	1	Akatsi	1	2	parents	#NULL!	#NULL!	parents	3	#NULL!	0	0	0	NA		> 4	2	no	2	no	2	NA	#NULL!	no	2	no	2	NA	0	2
AAH-4907	28	3	2	2	2	3	3	1	SHS	3	2	2	trading	4	2	2	1	married	2	3	Ho	2	2	parents	#NULL!	#NULL!	parents	3	#NULL!	1	1	1	no		> 4	2	no	2	no	2	NA	#NULL!	no	2	no	2	NA	0	2
AAF-8482	31	4	2	2	2	3	3	1	JHS	2	1	1	seamstress	3	2	2	1	Single	1	1	Ho	2	2	parents	#NULL!	#NULL!	parents	3	#NULL!	1	1	1	no		> 4	2	no	2	no	2	NA	#NULL!	no	2	yes	1	7.1-9.0	2	1
AAH-3924	36	5	2	2	2	2	2	2	JHS	2	1	1	farming	5	2	1	1	married	2	3	Ziope	1	2	husband	#NULL!	#NULL!	husband	2	#NULL!	#NULL!	#NULL!	#NULL!	no		> 4	2	no	2	no	2	NA	#NULL!	no	2	yes	1	9.1-10.9	1	1
AAG2104	39	5	2	2	2	2	2	2	JHS	2	1	1	farming	5	2	1	1	married	2	3	Ziope	1	2	husband	#NULL!	#NULL!	husband	2	#NULL!	2	1	1	no		> 4	2	no	2	no	2	NA	#NULL!	no	2	no	2	NA	0	2
AAH-8031	20	2	2	2	2	3	1	1	Basic	1	1	1	unemployed	0	1	0	0	Single	1	1	Ho	2	2	parents	#NULL!	#NULL!	parents	3	#NULL!	0	0	0	NA		> 4	2	no	2	yes	1	PRE-ECLAMPSIA	3	no	2	yes	1	9.1-10.9	1	1
AAG-4948	33	4	2	2	2	3	3	1	Basic	1	1	1	trading	4	2	2	1	married	2	3	Ho	2	2	husband	#NULL!	#NULL!	husband	2	#NULL!	3	1	1	no		> 4	2	no	2	yes	1	GESTATIONAL HYPERTENSION	1	no	2	yes	1	9.1-10.9	1	1
177	32	4	2	2	2	3	3	1	JHS	2	1	1	seamstress	3	2	2	1	married	2	3	Ehi-Weta	1	1	husband	#NULL!	#NULL!	husband	2	#NULL!	#NULL!	#NULL!	#NULL!	no	≤13	> 4	2	no	2	no	2	NA	#NULL!	no	2	yes	1	7.1-9.0	2	1
156	33	4	2	2	2	3	3	1	tertiary	4	2	3	teaching	6	2	4	2	married	2	3	Foresight-Ho	2	2	alone	#NULL!	#NULL!	self	1	#NULL!	0	0	0	NA	23-30	> 4	2	no	2	no	2	NA	#NULL!	no	2	yes	1	7.1-9.0	2	1
165	42	6	2	2	2	2	2	2	tertiary	4	2	3	secretary	6	2	4	2	married	2	3	voradep village	2	2	husband	#NULL!	#NULL!	husband	2	#NULL!	2	1	1	no	≤13	> 4	2	no	2	no	2	NA	#NULL!	no	2	yes	1	9.1-10.9	1	1
28	19	1	1	1	1	1	1	1	tertiary	4	2	3	student	2	1	3	0	Single	1	1	fiave-Ho	2	2	parents	#NULL!	#NULL!	parents	3	#NULL!	0	0	0	NA	14-22	> 4	2	no	2	no	2	NA	#NULL!	no	2	no	2	NA	0	2
103	22	2	2	2	2	3	1	1	JHS	2	1	1	farming	5	2	1	1	married	2	3	Adaklu Waya	1	1	husband	#NULL!	#NULL!	husband	2	#NULL!	1	1	1	no	≤13	> 4	2	no	2	no	2	NA	#NULL!	no	2	yes	1	9.1-10.9	1	1
97	28	3	2	2	2	3	3	1	SHS	3	2	2	trading	4	2	2	1	married	2	3	Batume-Ziope	2	2	husband	#NULL!	#NULL!	sister	4	#NULL!	0	0	0	NA	≤13	> 4	2	no	2	no	2	NA	#NULL!	no	2	yes	1	9.1-10.9	1	1
342	24	2	2	2	2	3	1	1	SHS	3	2	2	trading	4	2	2	1	married	2	3	ziope	1	2	husband	#NULL!	#NULL!	husband	2	#NULL!	0	0	0	NA	≤13	> 4	2	no	2	no	2	NA	#NULL!	no	2	yes	1	9.1-10.9	1	1
154	23	2	2	2	2	3	1	1	SHS	3	2	2	unemployed	0	1	0	0	cohabitating	2	2	Ben-Total,Ho	2	2	partner	#NULL!	#NULL!	partner	3	#NULL!	0	0	0	NA	≤13	> 4	2	no	2	no	2	NA	#NULL!	no	2	no	2	NA	0	2
227	26	3	2	2	2	3	3	1	tertiary	4	2	3	student	2	1	3	0	married	2	3	voradep village	2	2	alone	#NULL!	#NULL!	self	1	#NULL!	0	0	0	NA	≤13	> 4	2	no	2	no	2	NA	#NULL!	no	2	yes	1	9.1-10.9	1	1
42	28	3	2	2	2	3	3	1	none	0	1	0	unemployed	0	1	0	0	married	2	3	fiave-Ho	2	2	sister in-law	#NULL!	#NULL!	husband	2	#NULL!	3	1	1	no	14-22	> 4	2	no	2	no	2	NA	#NULL!	no	2	no	2	NA	0	2
185	32	4	2	2	2	3	3	1	tertiary	4	2	3	nursing	6	2	4	2	married	2	3	Sokode	2	2	alone	#NULL!	#NULL!	Self	1	#NULL!	1	1	1	no	≤13	> 4	2	no	2	no	2	NA	#NULL!	no	2	yes	1	9.1-10.9	1	1
185	32	4	2	2	2	3	3	1	tertiary	4	2	3	nursing	6	2	4	2	married	2	3	Sokode	2	2	alone	#NULL!	#NULL!	Self	1	#NULL!	2	1	1	no	≤13	> 4	2	no	2	no	2	NA	#NULL!	no	2	yes	1	9.1-10.9	1	1
61	32	4	2	2	2	3	3	1	tertiary	4	2	3	Midwife	6	2	4	2	married	2	3	Kpedze	1	2	husband	#NULL!	#NULL!	husband	2	#NULL!	1	1	1	no	≤13	> 4	2		#NULL!	yes	1	gestational hypertension	1	no	2	no	2	NA	0	2
401	28	3	2	2	2	3	3	1	tertiary	4	2	3	nursing	6	2	4	2	married	2	3	Nyive-Banyakoe	1	1	husband	#NULL!	#NULL!	husband	2	#NULL!	0	0	0	NA	≤13	> 4	2	no	2	no	2	NA	#NULL!	no	2	yes	1	9.1-10.9	1	1
303	28	3	2	2	2	3	3	1	tertiary	4	2	3	teaching	6	2	4	2	cohabitating	2	2	Adaklu Tsrefe	1	1	partner	#NULL!	#NULL!	partner	3	#NULL!	1	1	1	no	≤13	> 4	2	no	2	no	2	NA	#NULL!	no	2	no	2	NA	0	2
259	29	3	2	2	2	3	3	1	none	0	1	0	unemployed	0	1	0	0	married	2	3	hedzeje	1	1	husband	#NULL!	#NULL!	husband	2	#NULL!	1	1	1	no	≤13	> 4	2	no	2	no	2	NA	#NULL!	no	2	yes	1	7.1-9.0	2	1
	29	3	2	2	2	3	3	1	Basic	1	1	1	trading	4	2	2	1	married	2	3	Kadjebi	1	2	husband	#NULL!	#NULL!	husband	2	#NULL!	0	0	0	NA	14-22	> 4	2		#NULL!	no	2	NA	#NULL!	UNSPECIFIED	#NULL!	yes	1	9.1-10.9	1	1
444	17	1	1	1	1	1	1	1	SHS	3	2	2	trading	4	2	2	1	single	1	1	abuedi	1	1	mother	#NULL!	#NULL!	mother	3	#NULL!	0	0	0	NA	≤13	> 4	2	no	2	yes	1	pre-eclampsia	3	no	2	yes	1	9.1-10.9	1	1
346	23	2	2	2	2	3	1	1	SHS	3	2	2	trading	4	2	2	1	cohabiting	2	2	dodedo	2	2	partner	#NULL!	#NULL!	partner	3	#NULL!	1	1	1	no	14-22	> 4	2		#NULL!	no	2	NA	#NULL!	no	2	no	2	NA	0	2
153	37	5	2	2	2	2	2	2	tertiary	4	2	3	secretary	6	2	4	2	married	2	3	HO-klefe	2	2	mother	#NULL!	#NULL!	mother	3	#NULL!	1	1	1	no	≤13	> 4	2		#NULL!	no	2	NA	#NULL!	no	2	no	2	NA	0	2
153	37	5	2	2	2	2	2	2	tertiary	4	2	3	secretary	6	2	4	2	married	2	3	Ho klefe	2	2	husband	#NULL!	#NULL!	mother	3	#NULL!	1	1	1	no	≤13	> 4	2		#NULL!	no	2	NA	#NULL!	no	2	no	2	NA	0	2
77	24	2	2	2	2	3	1	1	SHS	3	2	2	trading	4	2	2	1	married	2	3	hohoe	1	2	husband	#NULL!	#NULL!	husband	2	#NULL!	0	0	0	NA	≤13	> 4	2		#NULL!	yes	1	pre-eclampsia	3	no	2	yes	1	9.1-10.9	1	1
174	26	3	2	2	2	3	3	1	SHS	3	2	2	unemployed	0	1	0	0	married	2	3	Ejisu	1	2	husband	#NULL!	#NULL!	husband	2	#NULL!	0	0	0	NA	14-22	> 4	2	no	2	yes	1	Eclampsia	6	no	2	no	2	NA	0	2
176	42	6	2	2	2	2	2	2	Basic	1	1	1	seamstress	3	2	2	1	married	2	3	Papase	1	2	husband	#NULL!	#NULL!	husband	2	#NULL!	4	1	1	no	≤13	> 4	2	no	2	yes	1	chronic hypertension with superimposed pre-emclampsia	5	no	2	no	2	NA	0	2
332	36	5	2	2	2	2	2	2	Basic	1	1	1	farming	5	2	1	1	married	2	3	Mafi Kumase	1	1	husband	#NULL!	#NULL!	husband	2	#NULL!	4	1	1	no	≤13	> 4	2		#NULL!	yes	1	pre-eclampsia	3	no	2	no	2	NA	0	2
	26	3	2	2	2	3	3	1	JHS	2	1	1	hair dressing	3	2	2	1	Single	1	1	Ho	2	2	parents	#NULL!	#NULL!	parents	3	#NULL!	0	0	0	NA		1-3	1	no	2	no	2	NA	#NULL!	no	2	no	2	NA	0	2
AAI2146	24	2	2	2	2	3	1	1	tertiary	4	2	3	teaching	6	2	4	2	married	2	3	Ho	2	2	husband	#NULL!	#NULL!	husband	2	#NULL!	0	0	0	NA		> 4	2	no	2	yes	1	ECLAMPSIA	6	no	2	no	2	NA	0	2
AAI2596	26	3	2	2	2	3	3	1	Basic	1	1	1	trading	4	2	2	1	married	2	3	Ho	2	2	husband	#NULL!	#NULL!	husband	2	#NULL!	4	1	1	yes		0	1	no	2	no	2	NA	#NULL!	no	2	no	2	NA	0	2
281	20	2	2	2	2	3	1	1	JHS	2	1	1	student	2	1	3	0	Single	1	1	Adaklu	1	2	aunty	#NULL!	#NULL!	aunty	4	#NULL!	0	0	0	NA	14-22	> 4	2	no	2	yes	1	pre-eclampsia	3	no	2	yes	1	7.1-9.0	2	1
407	37	5	2	2	2	2	2	2	tertiary	4	2	3	teaching	6	2	4	2	married	2	3	Sokode Lokoe	2	2	alone	#NULL!	#NULL!	husband	2	#NULL!	0	0	0	NA	≤13	> 4	2		#NULL!	yes	1	pre-eclampsia	3	no	2	yes	1	9.1-10.9	1	1
316	22	2	2	2	2	3	1	1	SHS	3	2	2	trading	4	2	2	1	married	2	3	Kpassa	1	2	husband	#NULL!	#NULL!	husband	2	#NULL!	0	0	0	NA	≤13	> 4	2	no	2	yes	1	pre-eclampsia	3	yes	1	yes	1	9.1-10.9	1	1
347	23	2	2	2	2	3	1	1	JHS	2	1	1	food vendor	4	2	2	1	married	2	3	dome-Ho	2	2	mother	#NULL!	#NULL!	self	1	#NULL!	1	1	1	no	≤13	> 4	2	no	2	no	2	NA	#NULL!	no	2	yes	1	9.1-10.9	1	1
280	33	4	2	2	2	3	3	1	Basic	1	1	1	unemployed	0	1	0	0	single	1	1	adidome	1	2	brother	#NULL!	#NULL!	brother	4	#NULL!	1	1	1	no	23-30	1-3	1	no	2	yes	1	Eclampsia	6	no	2	no	2	NA	0	2
AAH-9071	40	6	2	2	2	2	2	2	JHS	2	1	1	teaching	6	2	4	2	married	2	3	Ho	2	2	husband	#NULL!	#NULL!	husband	2	#NULL!	1	1	1	no		1-3	1	no	2	yes	1	PRE-ECLAMPSIA	3	no	2	no	2	NA	0	2
AAG2991	28	3	2	2	2	3	3	1	JHS	2	1	1	trading	4	2	2	1	Single	1	1	Bankoe	2	2	parents	#NULL!	#NULL!	parents	3	#NULL!	0	0	0	NA		> 4	2	no	2	no	2	NA	#NULL!	no	2	yes	1	9.1-10.9	1	1
	30	4	2	2	2	3	3	1	tertiary	4	2	3	trading	4	2	2	1	married	2	3	Ho	2	2	husband	#NULL!	#NULL!	husband	2	#NULL!	3	1	1	no	14-22	> 4	2	no	2	no	2	NA	#NULL!	no	2		#NULL!	UNSPECIFIED	#NULL!	#NULL!
303	28	3	2	2	2	3	3	1	tertiary	4	2	3	teaching	6	2	4	2	cohabitating	2	2	Adaklu Tsrefe	1	1	partner	#NULL!	#NULL!	partner	3	#NULL!	1	1	1	no	≤13	> 4	2	no	2	no	2	NA	#NULL!	no	2	no	2	NA	0	2
343	26	3	2	2	2	3	3	1	SHS	3	2	2	trading	4	2	2	1	single	1	1	saviefe	1	1	mother	#NULL!	#NULL!	self	1	#NULL!	0	0	0	NA	≤13	> 4	2	no	2	no	2	NA	#NULL!	no	2	no	2	NA	0	2
343	26	3	2	2	2	3	3	1	SHS	3	2	2	trading	4	2	2	1	single	1	1	saviefe	1	1	mother	#NULL!	#NULL!	self	1	#NULL!	0	0	0	NA	≤13	> 4	2	no	2	no	2	NA	#NULL!	no	2	no	2	NA	0	2
	37	5	2	2	2	2	2	2	JHS	2	1	1	trading	4	2	2	1	married	2	3	Ho	2	2	husband	#NULL!	#NULL!	husband	2	#NULL!	2	1	1	no		.	#NULL!	no	2	no	2	NA	#NULL!	UNSPECIFIED	#NULL!	yes	1	≥ 11	0	2
22	42	6	2	2	2	2	2	2	Basic	1	1	1	farming	5	2	1	1	cohabitating	2	2	kpetoe	1	2	partner	#NULL!	#NULL!	partner	3	#NULL!	#NULL!	#NULL!	#NULL!	no	14-22	> 4	2	no	2	no	2	NA	#NULL!	no	2	yes	1	7.1-9.0	2	1
22	42	6	2	2	2	2	2	2	Basic	1	1	1	farming	5	2	1	1	cohabitating	2	2	kpetoe	1	2	partner	#NULL!	#NULL!	partner	3	#NULL!	#NULL!	#NULL!	#NULL!	no	14-22	> 4	2	no	2	no	2	NA	#NULL!	no	2	yes	1	7.1-9.0	2	1
133	30	4	2	2	2	3	3	1	tertiary	4	2	3	teaching	6	2	4	2	Single	1	1	adaklu	1	2	parents	#NULL!	#NULL!	mother	3	#NULL!	2	1	1	no	≤13	> 4	2	no	2	no	2	NA	#NULL!	no	2	yes	1	9.1-10.9	1	1
44	25	3	2	2	2	3	3	1	SHS	3	2	2	student	2	1	3	0	cohabitating	2	2	Hohoe	1	2	partner	#NULL!	#NULL!	partner	3	#NULL!	1	1	1	no	≤13	> 4	2	yes	1	no	2	NA	#NULL!	no	2	no	2	NA	0	2
	40	6	2	2	2	2	2	2	SHS	3	2	2	trading	4	2	2	1		#NULL!	#NULL!	Ho	2	2		#NULL!	#NULL!		#NULL!	#NULL!	#NULL!	#NULL!	#NULL!			.	#NULL!		#NULL!	yes	1	ECLAMPSIA	6	UNSPECIFIED	#NULL!		#NULL!	UNSPECIFIED	#NULL!	#NULL!
107	24	2	2	2	2	3	1	1	tertiary	4	2	3	farming	5	2	1	1	Single	1	1	mafi kumase	1	1	husband	#NULL!	#NULL!	husband	2	#NULL!	0	0	0	NA	≤13	> 4	2	no	2	yes	1	pre-eclampsia	3	no	2	yes	1	9.1-10.9	1	1
	36	5	2	2	2	2	2	2	none	0	1	0	trading	4	2	2	1		#NULL!	#NULL!	Ho	2	2		#NULL!	#NULL!		#NULL!	#NULL!	2	1	1			> 4	2		#NULL!	yes	1	Preeclampsia with severe Features	3	no	2		#NULL!	UNSPECIFIED	#NULL!	#NULL!
269	34	4	2	2	2	3	3	1	SHS	3	2	2	trading	4	2	2	1	married	2	3	Amedzofe	2	2	husband	#NULL!	#NULL!	husband	2	#NULL!	2	1	1	no	14-22	> 4	2	no	2	yes	1	gestational hypertension	1	no	2	no	2	NA	0	2
116	17	1	1	1	1	1	1	1	JHS	2	1	1	unemployed	0	1	0	0	Single	1	1	kpetoe	1	2	mother	#NULL!	#NULL!	mother	3	#NULL!	0	0	0	NA	14-22	1-3	1	no	2	no	2	NA	#NULL!	no	2	yes	1	7.1-9.0	2	1
358	33	4	2	2	2	3	3	1	JHS	2	1	1	seamstress	3	2	2	1	married	2	3	vakpo	1	2	husband	#NULL!	#NULL!	husband	2	#NULL!	2	1	1	no	≤13	> 4	2	no	2	yes	1	pre-eclampsia	3	no	2	yes	1	7.1-9.0	2	1
235	36	5	2	2	2	2	2	2	JHS	2	1	1	trading	4	2	2	1	married	2	3	adidome	1	2	husband	#NULL!	#NULL!	husband	2	#NULL!	3	1	1	no	≤13	> 4	2	no	2	yes	1	pre-eclampsia	3	no	2	yes	1	9.1-10.9	1	1
349	32	4	2	2	2	3	3	1	tertiary	4	2	3	teaching	6	2	4	2	married	2	3	Ada	1	2	husband	#NULL!	#NULL!	husband	2	#NULL!	0	0	0	NA	≤13	> 4	2	no	2	yes	1	pre-eclampsia	3	no	2	no	2	NA	0	2
AAG8819	29	3	2	2	2	3	3	1	tertiary	4	2	3	Medical Lab Tech	6	2	4	2	married	2	3	Ho	2	2	husband	#NULL!	#NULL!	husband	2	#NULL!	0	0	0	NA		> 4	2	no	2	no	2	NA	#NULL!	no	2	no	2	NA	0	2
AAA7057	31	4	2	2	2	3	3	1	Basic	1	1	1	trading	4	2	2	1	married	2	3	Ho	2	2	husband	#NULL!	#NULL!	husband	2	#NULL!	2	1	1	no		> 4	2	no	2	no	2	NA	#NULL!	no	2	yes	1	9.1-10.9	1	1
89	37	5	2	2	2	2	2	2	none	0	1	0	trading	4	2	2	1	married	2	3	jasikan	1	2	husband	#NULL!	#NULL!	husband	2	#NULL!	#NULL!	#NULL!	#NULL!	no	≤13	> 4	2	no	2	yes	1	chronic hypertension	2	no	2	yes	1	7.1-9.0	2	1
149	31	4	2	2	2	3	3	1	tertiary	4	2	3	teaching	6	2	4	2	married	2	3	mawuli estate	2	2	husband	#NULL!	#NULL!	husband	2	#NULL!	1	1	1	no	≤13	> 4	2	no	2	no	2	NA	#NULL!	no	2	no	2	NA	0	2
AAD0452	29	3	2	2	2	3	3	1	none	0	1	0	trading	4	2	2	1	Single	1	1	Ho	2	2	parents	#NULL!	#NULL!	parents	3	#NULL!	2	1	1	no		.	#NULL!	no	2	no	2	NA	#NULL!	no	2	no	2	NA	0	2
AAH8853	22	2	2	2	2	3	1	1	SHS	3	2	2	trading	4	2	2	1	Single	1	1	Ho	2	2	parents	#NULL!	#NULL!	parents	3	#NULL!	0	0	0	NA		1-3	1		#NULL!	no	2	NA	#NULL!	no	2		#NULL!	UNSPECIFIED	#NULL!	#NULL!
352	17	1	1	1	1	1	1	1	JHS	2	1	1	student	2	1	3	0	single	1	1	HO-Bankoe	2	2	husband	#NULL!	#NULL!	husband	2	#NULL!	0	0	0	NA	14-22	> 4	2		#NULL!	no	2	NA	#NULL!	no	2		#NULL!	NA	#NULL!	#NULL!
AAI2115	31	4	2	2	2	3	3	1	none	0	1	0	farming	5	2	1	1	Single	1	1	Ho	2	2	parents	#NULL!	#NULL!	parents	3	#NULL!	3	1	1	no		1-3	1	no	2	no	2	NA	#NULL!	no	2	yes	1	9.1-10.9	1	1
AAH4190	39	5	2	2	2	2	2	2	JHS	2	1	1	trading	4	2	2	1	Single	1	1	Ho	2	2	parents	#NULL!	#NULL!	parents	3	#NULL!	1	1	1	no		1-3	1	no	2	no	2	NA	#NULL!	no	2	no	2	NA	0	2
AAH9121	25	3	2	2	2	3	3	1	JHS	2	1	1	hair dressing	3	2	2	1	married	2	3	Ho	2	2	husband	#NULL!	#NULL!	husband	2	#NULL!	1	1	1	no		> 4	2	no	2	no	2	NA	#NULL!	no	2	yes	1	9.1-10.9	1	1
AAB1362	28	3	2	2	2	3	3	1	tertiary	4	2	3	nursing	6	2	4	2	Single	1	1	Ho	2	2	parents	#NULL!	#NULL!	parents	3	#NULL!	0	0	0	NA		> 4	2	no	2	no	2	NA	#NULL!	no	2	no	2	NA	0	2
AAF6725	32	4	2	2	2	3	3	1	SHS	3	2	2	trading	4	2	2	1	Single	1	1	Ho	2	2	parents	#NULL!	#NULL!	parents	3	#NULL!	0	0	0	NA		> 4	2	no	2	no	2	NA	#NULL!	no	2	yes	1	9.1-10.9	1	1
	38	5	2	2	2	2	2	2	JHS	2	1	1	trading	4	2	2	1	married	2	3	Gbawe	1	2	husband	#NULL!	#NULL!	husband	2	#NULL!	4	1	1	no		> 4	2	no	2	no	2	NA	#NULL!	no	2	yes	1	9.1-10.9	1	1
AAI0147	21	2	2	2	2	3	1	1	JHS	2	1	1	seamstress	3	2	2	1		#NULL!	#NULL!	Sokode-Gborgame	2	2		#NULL!	#NULL!		#NULL!	#NULL!	0	0	0	yes		> 4	2	no	2	yes	1	ECLAMPSIA	6	no	2	no	2	NA	0	2
104	34	4	2	2	2	3	3	1	Basic	1	1	1	farming	5	2	1	1	married	2	3	Agortime-ziope	1	2	aunty	#NULL!	#NULL!	aunty	4	#NULL!	1	1	1	no	23-30	1-3	1		#NULL!	no	2	NA	#NULL!	no	2	no	2	NA	0	2
AAH8359	25	3	2	2	2	3	3	1	JHS	2	1	1	Food Vendor	4	2	2	1	married	2	3	Ho	2	2	husband	#NULL!	#NULL!	husband	2	#NULL!	0	0	0	NA		1-3	1	no	2	no	2	NA	#NULL!	no	2		#NULL!	UNSPECIFIED	#NULL!	#NULL!
AAH8348	28	3	2	2	2	3	3	1	tertiary	4	2	3	teaching	6	2	4	2	married	2	3	Ho	2	2	husband	#NULL!	#NULL!	husband	2	#NULL!	1	1	1	no		> 4	2	no	2	no	2	NA	#NULL!	no	2	no	2	≥ 11	0	2
AAH6536	36	5	2	2	2	2	2	2	Basic	1	1	1	farming	5	2	1	1	Single	1	1	Ziope	1	2	parents	#NULL!	#NULL!	parents	3	#NULL!	4	1	1	no		> 4	2	no	2	no	2	NA	#NULL!	no	2	yes	1	9.1-10.9	1	1
AAH-7083	30	4	2	2	2	3	3	1	Basic	1	1	1	trading	4	2	2	1	Single	1	1	Ho	2	2	parents	#NULL!	#NULL!	parents	3	#NULL!	4	1	1	no		1-3	1	no	2	no	2	NA	#NULL!	no	2	yes	1	7.1-9.0	2	1
161	27	3	2	2	2	3	3	1	JHS	2	1	1	unemployed	0	1	0	0	cohabitating	2	2	Akpenamawu - Ho	2	2	partner	#NULL!	#NULL!	Self	1	#NULL!	0	0	0	NA	≤13	> 4	2	no	2	no	2	NA	#NULL!	no	2	yes	1	7.1-9.0	2	1
AAB3914	21	2	2	2	2	3	1	1	Basic	1	1	1	unemployed	0	1	0	0	Single	1	1	Ho	2	2	parents	#NULL!	#NULL!	parents	3	#NULL!	1	1	1	no		1-3	1	no	2	no	2	NA	#NULL!	no	2	no	2	7.1-9.0	2	1
AAH-7083	30	4	2	2	2	3	3	1	Basic	1	1	1	trading	4	2	2	1	married	2	3	Ho	2	2	husband	#NULL!	#NULL!	husband	2	#NULL!	3	1	1	no		1-3	1	no	2	no	2	NA	#NULL!	no	2	yes	1	7.1-9.0	2	1
AAI2862	38	5	2	2	2	2	2	2	none	0	1	0	seamstress	3	2	2	1	Single	1	1	Agortime	1	2	parents	#NULL!	#NULL!	parents	3	#NULL!	3	1	1	yes		> 4	2	no	2	no	2	NA	#NULL!	no	2	yes	1	7.1-9.0	2	1
350	36	5	2	2	2	2	2	2	JHS	2	1	1	hairdressing	3	2	2	1	married	2	3	sokode	2	2	husband	#NULL!	#NULL!	husband	2	#NULL!	3	1	1	no	14-22	> 4	2	yes	1	no	2	NA	#NULL!	no	2	yes	1	7.1-9.0	2	1
260	21	2	2	2	2	3	1	1	JHS	2	1	1	hair dressing	3	2	2	1	Single	1	1	Barracks	2	2	mother	#NULL!	#NULL!	mother	3	#NULL!	2	1	1	no	≤13	> 4	2	no	2	no	2	NA	#NULL!	no	2	no	2	NA	0	2
318	28	3	2	2	2	3	3	1	SHS	3	2	2	trading	4	2	2	1	married	2	3	mac-collins-ho	2	2	husband	#NULL!	#NULL!	husband	2	#NULL!	2	1	1	no	≤13	> 4	2	no	2	no	2	NA	#NULL!	no	2	yes	1	9.1-10.9	1	1
299	32	4	2	2	2	3	3	1	tertiary	4	2	3	Midwife	6	2	4	2	married	2	3	Barracks	2	2	husband	#NULL!	#NULL!	husband	2	#NULL!	1	1	1	no	≤13	> 4	2	no	2	no	2	NA	#NULL!	no	2	no	2	NA	0	2
271	38	5	2	2	2	2	2	2	SHS	3	2	2	seamstress	3	2	2	1	married	2	3	Godokpe	2	2	husband	#NULL!	#NULL!	husband	2	#NULL!	1	1	1	no	≤13	> 4	2	no	2	no	2	NA	#NULL!	no	2	yes	1	7.1-9.0	2	1
208	29	3	2	2	2	3	3	1	JHS	2	1	1	trading	4	2	2	1	married	2	3	Akrofu	1	1	alone	#NULL!	#NULL!	Self	1	#NULL!	2	1	1	no	≤13	> 4	2	no	2	no	2	NA	#NULL!	no	2	no	2	NA	0	2
333	32	4	2	2	2	3	3	1	tertiary	4	2	3	teaching	6	2	4	2	married	2	3	Kpedze	1	2	mother	#NULL!	#NULL!	mother	3	#NULL!	0	0	0	NA	≤13	> 4	2	no	2	no	2	NA	#NULL!	no	2	yes	1	9.1-10.9	1	1
AAF-3581	26	3	2	2	2	3	3	1	tertiary	4	2	3	student	2	1	3	0	Single	1	1	Ho	2	2	parents	#NULL!	#NULL!	parents	3	#NULL!	0	0	0	NA		> 4	2	no	2	no	2	NA	#NULL!	no	2	yes	1	9.1-10.9	1	1
AAI3607	29	3	2	2	2	3	3	1	JHS	2	1	1	unemployed	0	1	0	0	Single	1	1	Ho	2	2	parents	#NULL!	#NULL!	parents	3	#NULL!	2	1	1	no		> 4	2	no	2	no	2	NA	#NULL!	no	2	no	2	NA	0	2
239	34	4	2	2	2	3	3	1	tertiary	4	2	3	accountant	6	2	4	2	married	2	3	alayi ho	2	2	husband	#NULL!	#NULL!	husband	2	#NULL!	1	1	1	no	≤13	> 4	2	no	2	no	2	NA	#NULL!	no	2	no	2	NA	0	2
37	27	3	2	2	2	3	3	1	SHS	3	2	2	trading	4	2	2	1	married	2	3	Nyive-Banyakoe	1	1	husband	#NULL!	#NULL!	husband	2	#NULL!	0	0	0	NA	≤13	> 4	2	no	2	no	2	NA	#NULL!	yes	1	yes	1	7.1-9.0	2	1
211	36	5	2	2	2	2	2	2	JHS	2	1	1	unemployed	0	1	0	0	Single	1	1	Vane-Avatime	1	2	Husband	#NULL!	#NULL!	self	1	#NULL!	1	1	1	no	≤13	> 4	2		#NULL!	no	2	NA	#NULL!	no	2	yes	1	9.1-10.9	1	1
56	30	4	2	2	2	3	3	1	JHS	2	1	1	seamstress	3	2	2	1	married	2	3	Ho-SNNIT FLAT	2	2	husband	#NULL!	#NULL!	husband	2	#NULL!	0	0	0	NA	>30	> 4	2	no	2	yes	1	gestational hypertention	1	no	2	no	2	NA	0	2
309	34	4	2	2	2	3	3	1	tertiary	4	2	3	driving	6	2	4	2	married	2	3	kadjebi	1	2	parents	#NULL!	#NULL!	parents	3	#NULL!	0	0	0	NA	≤13	> 4	2		#NULL!	no	2	NA	#NULL!	no	2	yes	1	9.1-10.9	1	1
216	18	1	1	1	1	1	1	1	JHS	2	1	1	student	2	1	3	0	Single	1	1	klefe	2	2	mother	#NULL!	#NULL!	mother	3	#NULL!	0	0	0	NA	≤13	> 4	2	no	2	yes	1	pre-eclampsia	3	no	2	yes	1	9.1-10.9	1	1
288	44	6	2	2	2	2	2	2	SHS	3	2	2	0rderly	6	2	4	2	married	2	3	Avatidome	2	2	alone	#NULL!	#NULL!	husband	2	#NULL!	1	1	1	no	≤13	> 4	2	no	2	no	2	NA	#NULL!	no	2	no	2	NA	0	2
7	33	4	2	2	2	3	3	1	tertiary	4	2	3	teaching	6	2	4	2	married	2	3	Takla Tokor	2	2	husband	#NULL!	#NULL!	husband	2	#NULL!	2	1	1	no	≤13	> 4	2	no	2	yes	1	gestational hypertension	1	no	2	no	2	NA	0	2
386	21	2	2	2	2	3	1	1	JHS	2	1	1	trading	4	2	2	1	Single	1	1	nkorkor	1	1	mother	#NULL!	#NULL!	partner	3	#NULL!	0	0	0	NA	14-22	1-3	1	no	2	yes	1	pre-eclampsia	3	no	2	yes	1	9.1-10.9	1	1
343	26	3	2	2	2	3	3	1	SHS	3	2	2	trading	4	2	2	1	Single	1	1	SAVIEFE	1	1	mother	#NULL!	#NULL!	self	1	#NULL!	0	0	0	NA	≤13	> 4	2	no	2	no	2	NA	#NULL!	no	2		#NULL!	NA	#NULL!	#NULL!
AAF9025	22	2	2	2	2	3	1	1	Basic	1	1	1	trading	4	2	2	1	married	2	3	Ziope	1	2	parents	#NULL!	#NULL!	parents	3	#NULL!	1	1	1	no		> 4	2	no	2	no	2	NA	#NULL!	no	2	yes	1	7.1-9.0	2	1
AAF-4409	34	4	2	2	2	3	3	1	SHS	3	2	2	Beautician	3	2	2	1	married	2	3	Ho	2	2	parents	#NULL!	#NULL!	parents	3	#NULL!	1	1	1	no		> 4	2	no	2	yes	1	PRE-ECLAMPSIA	3	no	2	no	2	≥ 11	0	2
AAI3292	42	6	2	2	2	2	2	2	none	0	1	0	trading	4	2	2	1	Single	1	1	Ho	2	2	parents	#NULL!	#NULL!	parents	3	#NULL!	4	1	1	no		> 4	2	no	2	yes	1	PRE ECLAMPSIA WITH SEVERE FEATURES	3	no	2	no	2	NA	0	2
331	21	2	2	2	2	3	1	1	Basic	1	1	1	seamstress	3	2	2	1	single	1	1	Akpenamawu Ho	2	2	father	#NULL!	#NULL!	mother	3	#NULL!	0	0	0	NA	14-22	> 4	2	no	2	no	2	NA	#NULL!	no	2	yes	1	9.1-10.9	1	1
AAH-7137	30	4	2	2	2	3	3	1	JHS	2	1	1	trading	4	2	2	1	married	2	3	Ho	2	2	husband	#NULL!	#NULL!	husband	2	#NULL!	2	1	1	no		> 4	2	no	2	no	2	NA	#NULL!	no	2	no	2	NA	0	2
	22	2	2	2	2	3	1	1	none	0	1	0	seamstress	3	2	2	1	married	2	3	Ho	2	2		#NULL!	#NULL!		#NULL!	#NULL!	1	1	1	NO		> 4	2		#NULL!	no	2	NA	#NULL!	no	2		#NULL!	UNSPECIFIED	1	1
AAH2184	25	3	2	2	2	3	3	1	SHS	3	2	2	seamstress	3	2	2	1	married	2	3	Dzolokpuita	1	2	husband	#NULL!	#NULL!	husband	2	#NULL!	4	1	1	no		1-3	1	no	2	no	2	NA	#NULL!	no	2	yes	1	7.1-9.0	2	1
406	19	1	1	1	1	1	1	1	JHS	2	1	1	student	2	1	3	0	Single	1	1	adaklu-have	1	1	partner	#NULL!	#NULL!	partner	3	#NULL!	0	0	0	NA	14-22	> 4	2	no	2	no	2	NA	#NULL!	no	2	yes	1	9.1-10.9	1	1
AAI2455	27	3	2	2	2	3	3	1	JHS	2	1	1	Factory Hand	6	2	4	2	Single	1	1	Spintex	1	2	parents	#NULL!	#NULL!	parents	3	#NULL!	1	1	1	yes		> 4	2	no	2	no	2	NA	#NULL!	no	2	yes	1	7.1-9.0	2	1
[truncated: 38 more columns]
